# Supplementary material for: Cultural diversity shaped neolithic subsistence in the Carpathian Basin
Source: Sci Rep. 2025 Feb 4;15:4281. doi: 10.1038/s41598-025-88541-z (PMC11794553; doi:10.1038/s41598-025-88541-z)
Supplement: Supplementary file 2 — Supplementary Material 2 [file 41598_2025_88541_MOESM2_ESM.xlsx]

## Sheet: A_Humans
Latitude	Longitude	Human	Country	Region	Site	SiteID	Site number on map (fig. 1)	Period	Cultural group	Chronological range (BC)	14C (cal BC, 1 σ)	Grave/ Obj. Nb.	Sample	ID_Sample	Sex	Abbr. sex	Age	Age categorie	Abbr. sex/age	Bone	δ13C (PDB, ‰)	δ15N (AIR, ‰)	Collagen [%]	N [%]	C [%]	C:N	Reference
47.19	20	Human	Hungary	Alföld	Abony 60. lh.	ABO	39	Chalco	Tiszapolgár	4500-4000		008/2	ABO02	ABO02	NA	NA	NA	NA	NA	Costa	-20.17	10.47	4.6	14.795	40.77	3.21	This study
47.19	20	Human	Hungary	Alföld	Abony 60. lh.	ABO	39	Chalco	Tiszapolgár	4500-4000		008/1	ABO01	ABO01	NA	NA	NA	NA	NA	Costa	-19.61	10.81	4.86	15.44	42.63	3.22	This study
47.19	20	Human	Hungary	Alföld	Abony 60. lh.	ABO	39	MN	Szakálhát	4900-4800		046	ABO03	ABO03	F?	F	40-45	matur	F	Costa	-21.04	9.68	5.27	15.245	41.95	3.21	This study
47.19	20	Human	Hungary	Alföld	Abony 60. lh.	ABO	39	MN	Szakálhát	4900-4800		081	ABO10	ABO10	F	F	20-25	adult	F	Costa	-20.29	10.86	5.33	15.875	42.9	3.15	This study
47.19	20	Human	Hungary	Alföld	Abony 60. lh.	ABO	39	MN	Szakálhát	4900-4800		121	ABO15	ABO15	U	NA	6-8	infant II	I2	Costa	-20.22	9.99	2.2	15.33	42.42	3.23	This study
47.19	20	Human	Hungary	Alföld	Abony 60. lh.	ABO	39	MN	Szakálhát	4900-4800		095	ABO11	ABO11	F	F	40-50	matur	F	Costa	-20.12	10.19	5.43	15.26	41.685	3.19	This study
47.19	20	Human	Hungary	Alföld	Abony 60. lh.	ABO	39	MN	Szakálhát	4900-4800		116	ABO14	ABO14	F	F	18-20	juvenile	F	Costa	-20.11	10.64	6.81	15.235	41.39	3.17	This study
47.19	20	Human	Hungary	Alföld	Abony 60. lh.	ABO	39	MN	Szakálhát	4900-4800		149	ABO19	ABO19	F?	F	40-59	matur	F	Costa	-19.98	10.13	8.95	16.18	44.375	3.2	This study
47.19	20	Human	Hungary	Alföld	Abony 60. lh.	ABO	39	MN	Szakálhát	4900-4800		111	ABO13	ABO13	U	NA	35-45	matur	NA	Costa	-19.96	10.57	3.54	15.33	41.68	3.17	This study
47.19	20	Human	Hungary	Alföld	Abony 60. lh.	ABO	39	MN	Szakálhát	4900-4800		075	ABO08	ABO08	U	NA	3-4	infant I	I	Costa	-19.94	9.54	6.78	15.66	42.71	3.18	This study
47.19	20	Human	Hungary	Alföld	Abony 60. lh.	ABO	39	MN	Szakálhát	4900-4800		047	ABO04	ABO04	F?	F	35-45	adult	F	Costa	-19.94	10.82	2.91	14.905	41.265	3.23	This study
47.19	20	Human	Hungary	Alföld	Abony 60. lh.	ABO	39	MN	Szakálhát	4900-4800		065	ABO07	ABO07	NA	NA	NA	NA	NA	Costa	-19.75	9.34	4.84	15.695	42.93	3.2	This study
47.19	20	Human	Hungary	Alföld	Abony 60. lh.	ABO	39	MN	Szakálhát	4900-4800		097	ABO12	ABO12	F?	F	45-55	matur	F	Costa	-19.55	10.97	6.02	15.305	41.66	3.17	This study
47.19	20	Human	Hungary	Alföld	Abony 60. lh.	ABO	39	MN	Szakálhát	4900-4800		135	ABO17	ABO17	F	F	16-18	juvenile	F	Costa	-19.26	10.31	3.67	15.23	41.235	3.16	This study
47.19	20	Human	Hungary	Alföld	Abony 60. lh.	ABO	39	MN	Szakálhát	4900-4800		055	ABO06	ABO06	F	F	20-25	adult	F	Costa	-19.1	11.58	5.95	15.675	43.03	3.2	This study
47.19	20	Human	Hungary	Alföld	Abony 60. lh.	ABO	39	MN	Szakálhát	4900-4800		048	ABO05	ABO05	F	F	25-30	adult	F	Costa	-18.98	7.82	8.23	15.51	42.685	3.21	This study
47.6922	19.9779	Human	Hungary	Alföld	Adács-Mancsos-rét	ADMA	53	MN	Szakálhát	4900-4800		71	ADMA02	ADMA02	NA	NA	NA	NA	NA	Costa	-20.4097	10.6142	1.3883	15.6805	43.2968	3.22142	This study
47.6922	19.9779	Human	Hungary	Alföld	Adács-Mancsos-rét	ADMA	53	MN	Szakálhát	4900-4800		58	ADMA01	ADMA01	NA	NA	NA	NA	NA	Costa	-20.0321	10.5105	2.27218	17.1253	46.1018	3.1407	This study
47.6922	19.9779	Human	Hungary	Alföld	Adács-Mancsos-rét	ADMA	53	MN	Szakálhát	4900-4800		89	ADMA03	ADMA03	NA	NA	NA	NA	NA	Costa	-19.7704	11.8169	1.39893	15.3594	42.1379	3.20068	This study
47.6922	19.9779	Human	Hungary	Alföld	Adács-Mancsos-rét	ADMA	53	MN	Szakálhát	4900-4800		101	ADMA04	ADMA04	NA	NA	NA	NA	NA	Costa	-19.6201	11.594	2.3147	15.3352	42.0261	3.19726	This study
46.204102	18.722499	Human	Hungary	Transdanubia	Alsónyék elkerülö 2. lh.	ALE	16	MN	Sopot	5000-4800			see ref	5603/2-463	I	I	see ref	infant	I	NA	-20.9	9					Bayliss et al. 2016
46.204102	18.722499	Human	Hungary	Transdanubia	Alsónyék elkerülö 2. lh.	ALE	16	MN	Sopot	5000-4800			see ref	5603/2-396	I	I	see ref	infant	I	NA	-20.8	9.1					Bayliss et al. 2016
46.204102	18.722499	Human	Hungary	Transdanubia	Alsónyék elkerülö 2. lh.	ALE	16	MN	Sopot	5000-4800			see ref	5603/2-471	I	I	see ref	infant	I	NA	-20.7	9					Bayliss et al. 2016
46.204102	18.722499	Human	Hungary	Transdanubia	Alsónyék elkerülö 2. lh.	ALE	16	MN	Sopot	5000-4800			see ref	5603/2-220A	M	M	see ref	adult	M	NA	-20.6	9					Bayliss et al. 2016
46.204102	18.722499	Human	Hungary	Transdanubia	Alsónyék elkerülö 2. lh.	ALE	16	MN	Sopot	5000-4800			see ref	5603-927	M	M	see ref	adult	M	NA	-20.4	9.6					Bayliss et al. 2016
46.204102	18.722499	Human	Hungary	Transdanubia	Alsónyék elkerülö 2. lh.	ALE	16	MN	Sopot	5000-4800			see ref	5603/2-475	NA	NA	see ref	juvenile	NA	NA	-20.3	9.5					Bayliss et al. 2016
46.204102	18.722499	Human	Hungary	Transdanubia	Alsónyék elkerülö 2. lh.	ALE	16	MN	Sopot	5000-4800			see ref	5603/2-372	F	F	see ref	adult	F	NA	-20	9.7					Bayliss et al. 2016
46.204102	18.722499	Human	Hungary	Transdanubia	Alsónyék elkerülö 2. lh.	ALE	16	MN	Sopot	5000-4800			see ref	5603/2-470	M	M	see ref	adult	M	NA	-20	11.2					Bayliss et al. 2016
46.204102	18.722499	Human	Hungary	Transdanubia	Alsónyék elkerülö 2. lh.	ALE	16	MN	Sopot	5000-4800			see ref	5603/2-476	NA	NA	see ref	adult	NA	NA	-20	9.5					Bayliss et al. 2016
46.204102	18.722499	Human	Hungary	Transdanubia	Alsónyék elkerülö 2. lh.	ALE	16	MN	Sopot	5000-4800			see ref	55603/2-373	F	F	see ref	adult	F	NA	-19.4	9.4					Bayliss et al. 2016
46.204102	18.722499	Human	Hungary	Transdanubia	Alsónyék elkerülö 2. lh.	ALE	16	MN	Sopot	5000-4800		373	ALE10	ALE10	F	F	25-35	adult	F	Costa	-20.9402	9.58809	2.38	16.43	44.94	3.19145	This study
46.204102	18.722499	Human	Hungary	Transdanubia	Alsónyék elkerülö 2. lh.	ALE	16	MN	Sopot	5000-4800	5000-4910	463	ALE14	ALE14	U	NA	± 6	infant I	I	Costa	-20.9094	9.03879	2.84	15.77	44.46	3.16756	This study
46.204102	18.722499	Human	Hungary	Transdanubia	Alsónyék elkerülö 2. lh.	ALE	16	MN	Sopot	5000-4800	4940-4830	396	ALE11	ALE11	U	NA	± 7	infant II	I2	Costa	-20.8419	9.08965	1.11	15.96	44.29	3.23774	This study
46.204102	18.722499	Human	Hungary	Transdanubia	Alsónyék elkerülö 2. lh.	ALE	16	MN	Sopot	5000-4800	2140-2020	449	ALE13	ALE13	F	F	21-24	adult	F	Costa	-20.82	9.99	3.55	16.88	45.14	3.12	This study
46.204102	18.722499	Human	Hungary	Transdanubia	Alsónyék elkerülö 2. lh.	ALE	16	MN	Sopot	5000-4800		372	ALE09	ALE09	F	F	18-20	juvenile	F	Costa	-20.7961	9.12014	2.13	16.33	44.84	3.20402	This study
46.204102	18.722499	Human	Hungary	Transdanubia	Alsónyék elkerülö 2. lh.	ALE	16	MN	Sopot	5000-4800		470	ALE16	ALE16	M	M	35-45	matur	M	Costa	-20.7803	10.5127	2.83	16.55	44.94	3.1372	This study
46.204102	18.722499	Human	Hungary	Transdanubia	Alsónyék elkerülö 2. lh.	ALE	16	MN	Sopot	5000-4800	4850-4740	471	ALE17	ALE17	U	NA	± 13	infant II	I2	Costa	-20.7297	9.03554	1.16	16.62	44.68	3.2022	This study
46.204102	18.722499	Human	Hungary	Transdanubia	Alsónyék elkerülö 2. lh.	ALE	16	MN	Sopot	5000-4800		432	ALE12	ALE12	F	F	25-35	adult	F	Costa	-20.6905	9.43607	1.52	16.33	44.63	3.18767	This study
46.204102	18.722499	Human	Hungary	Transdanubia	Alsónyék elkerülö 2. lh.	ALE	16	MN	Sopot	5000-4800		475	ALE18	ALE18	U	NA	14-15	juvenile	NA	Costa	-20.6682	9.38878	2.08	16.34	44.84	3.1758	This study
46.204102	18.722499	Human	Hungary	Transdanubia	Alsónyék elkerülö 2. lh.	ALE	16	MN	Sopot	5000-4800		283	ALE08	ALE08	F	F	30-40	adult	F	Costa	-20.632	8.62478	1.62	15.79	44.4	3.27963	This study
46.204102	18.722499	Human	Hungary	Transdanubia	Alsónyék elkerülö 2. lh.	ALE	16	MN	Sopot	5000-4800		220.A	ALE04	ALE04	M	M	35-45	matur	M	Costa	-20.6292	8.98288	2.74	16.13	44.5	3.21914	This study
46.204102	18.722499	Human	Hungary	Transdanubia	Alsónyék elkerülö 2. lh.	ALE	16	MN	Sopot	5000-4800		214.B	ALE02	ALE02	F	F	25-30	adult	F	Costa	-20.4797	9.31272	3.58	16.54	45.21	3.18983	This study
46.204102	18.722499	Human	Hungary	Transdanubia	Alsónyék elkerülö 2. lh.	ALE	16	MN	Sopot	5000-4800		476	ALE19	ALE19	U	NA	18-20	juvenile	NA	Costa	-20.4502	9.32954	4.29	16.21	44.13	3.11962	This study
46.204102	18.722499	Human	Hungary	Transdanubia	Alsónyék elkerülö 2. lh.	ALE	16	MN	Sopot	5000-4800		282	ALE07	ALE07	U	NA	13-14	juvenile	NA	Costa	-20.4443	8.59416	2.1	15.94	44.47	3.25417	This study
46.204102	18.722499	Human	Hungary	Transdanubia	Alsónyék elkerülö 2. lh.	ALE	16	MN	Sopot	5000-4800		240	ALE05	ALE05	M	M	25-35	adult	M	Costa	-20.4201	8.75677	2.01	15.86	44.47	3.27115	This study
46.204102	18.722499	Human	Hungary	Transdanubia	Alsónyék elkerülö 2. lh.	ALE	16	MN	Sopot	5000-4800	4940-4840	210	ALE01	ALE01	M	M	35-45	matur	M	Costa	-20.3881	9.57804	1.97	16.08	43.9	3.18473	This study
46.204102	18.722499	Human	Hungary	Transdanubia	Alsónyék elkerülö 2. lh.	ALE	16	MN	Sopot	5000-4800		272	ALE06	ALE06	NA	NA	NA	NA	NA	Costa	-20.2507	8.6853	2.89	16.92	45.56	3.14106	This study
46.204102	18.722499	Human	Hungary	Transdanubia	Alsónyék	ALS	16	MN	TLBK	5500-5000			see ref	11-2559	F	F	see ref	adult	F	NA	-20.3	9.9					Blanz et al. 2023
46.204102	18.722499	Human	Hungary	Transdanubia	Alsónyék	ALS	16	MN	TLBK	5500-5000			see ref	11-2888	I	I	see ref	infant	I	NA	-20	10.7					Blanz et al. 2023
46.204102	18.722499	Human	Hungary	Transdanubia	Alsónyék	ALS	16	MN	TLBK	5500-5000			see ref	11-1972	M	M	see ref	adult	M	NA	-19.9	9.2					Blanz et al. 2023
46.204102	18.722499	Human	Hungary	Transdanubia	Alsónyék	ALS	16	MN	TLBK	5500-5000			see ref	11-2910	I	I	see ref	infant	I	NA	-19.7	10					Blanz et al. 2023
46.204874	18.700398	Human	Hungary	Transdanubia	Alsónyék	ALS	16	MN	TLBK	5500-5000	5203-4984	93 | 4347	BAL25	BAL25	M	M	45-55	matur	M	Costa	-20.07	9.45	0.99	14.56	41.77	3.27	This study
48.103	20.6726	Human	Hungary	Transdanubia	Apc-Berekalja	APBE	64	Chalco	Baden	3000-2600	2895-2760	15 | 1231	APBE08	APBE08	NA	NA	NA	NA	NA	Costa	-19.9443	10.4445	2.36726	15.8493	42.8154	3.15162	This study
48.103	20.6726	Human	Hungary	Transdanubia	Apc-Berekalja	APBE	64	LN	Lengyel	4900-4400	4460-4370	2	APBE01	APBE01	NA	NA	NA	NA	NA	Costa	-20.4513	10.3892	1.54989	15.3319	41.6786	3.17149	This study
48.103	20.6726	Human	Hungary	Transdanubia	Apc-Berekalja	APBE	64	LN	Lengyel	4900-4400	4445-4340	11 | 714	APBE04	APBE04	NA	NA	NA	NA	NA	Costa	-19.4414	9.47582	1.25217	15.8027	42.5642	3.14244	This study
48.103	20.6726	Human	Hungary	Transdanubia	Apc-Berekalja	APBE	64	MN	TLBK	5500-5000		3 | 157	APBE02	APBE02	NA	NA	NA	NA	NA	Costa	-19.7454	9.1998	1.10475	13.7166	37.237	3.16718	This study
48.103	20.6726	Human	Hungary	Transdanubia	Apc-Berekalja	APBE	64	MN	TLBK	5500-5000	5210-5000	6 | 157	APBE03	APBE03	NA	NA	NA	NA	NA	Costa	-19.6342	9.25686	1.89604	15.5436	41.6401	3.1253	This study
48.103	20.6726	Human	Hungary	Transdanubia	Apc-Berekalja	APBE	64	MN	TLBK	5500-5000	5370-5295	12 | 1000	APBE05	APBE05	NA	NA	NA	NA	NA	Costa	-19.3419	8.06762	1.48433	12.3862	35.2103	3.32395	This study
48.103	20.6726	Human	Hungary	Transdanubia	Apc-Berekalja I	APC	64	Chalco	Baden	3000-2600	2990-2670	1230/15		HUNG353	Female (DNA)	F	NA	adult	F	Costa	-20.5	10.4		15.7	43.6	3.2	Gamarra et al. 2018
48.103	20.6726	Human	Hungary	Transdanubia	Apc-Berekalja I	APC	64	LN	Lengyel	4550-4300	4530-4310	2		HUNG347	?	NA	13-14	adult	NA	Long bone	-20.4	10.1		15.3	43.3	3.3	Gamarra et al. 2018
48.103	20.6726	Human	Hungary	Transdanubia	Apc-Berekalja I	APC	64	LN	Lengyel	4550-4300	4530-4310	1230/14		HUNG355	Female	F	23-29	adult	F	Costa	-20.3	10.4		15.6	43.3	3.2	Gamarra et al. 2018
48.103	20.6726	Human	Hungary	Transdanubia	Apc-Berekalja I	APC	64	LN	Lengyel	4550-4300	4530-4310	714/11		HUNG357	?	NA	14-16	adult	NA	Costa	-20	9.9		15	42.5	3.3	Gamarra et al. 2018
48.103	20.6726	Human	Hungary	Transdanubia	Apc-Berekalja I	APC	64	LN	Lengyel	4550-4300	4530-4310	686/10.1		HUNG349	Male	M	23-29	adult	M	metacarpal	-20	10.1		15.3	43.2	3.3	Gamarra et al. 2018
48.103	20.6726	Human	Hungary	Transdanubia	Apc-Berekalja I	APC	64	MN	TLBK	5500-5000	5400-5300	1000/12		HUNG359	Male	M	53-59	adult	M	Costa	-20	10.1		14.8	41.8	3.3	Gamarra et al. 2018
48.103	20.6726	Human	Hungary	Transdanubia	Apc-Berekalja I	APC	64	MN	TLBK	5500-5000	5470-4950	213/6		HUNG352	Male (DNA)	M	10-12	adult	I2	Lower M1	-19.4	11.8		14.4	39.7	3.2	Gamarra et al. 2018
46.806042	17.778991	Human	Hungary	Transdanubia	Balatonszemes Bagódomb	BAB	7	MN	TLBK	5500-5000		420/623	BAB06	BAB06	U	NA	_	juvenile	NA	Costa	-20.28	10.1	1.49	14.8	40.26	3.17	This study
46.806042	17.778991	Human	Hungary	Transdanubia	Balatonszemes Bagódomb	BAB	7	MN	TLBK	5500-5000		314/305	BAB03	BAB03	F	F	40-46	matur	F	Costa	-19.93	9.1	1.46	15.38	41.31	3.13	This study
46.8284	17.8355	Human	Hungary	Transdanubia	Balatonszarszo-Kis-erdei-dülö	BAK	8	MN	TLBK	5500-5000	5350-5000	769	_	_	infant I	NA	1 to 6	infant I	I2	long bone	-20.2	9.8	see Appendix in Bickle and Whittle 2013	see Appendix in Bickle and Whittle 2013	see Appendix in Bickle and Whittle 2013	see Appendix in Bickle and Whittle 2013	Whittle et al. 2013
46.8284	17.8355	Human	Hungary	Transdanubia	Balatonszarszo-Kis-erdei-dülö	BAK	8	MN	TLBK	5500-5000	5350-5000	768	_	_	undet.	NA	9 to 10	infant II	I2	long bone	-20.2	9.8	see Appendix in Bickle and Whittle 2013	see Appendix in Bickle and Whittle 2013	see Appendix in Bickle and Whittle 2013	see Appendix in Bickle and Whittle 2013	Whittle et al. 2013
46.8284	17.8355	Human	Hungary	Transdanubia	Balatonszarszo-Kis-erdei-dülö	BAK	8	MN	TLBK	5500-5000	5350-5000	798	_	_	female	F	_	matur	F	long bone	-20.1	9.8	see Appendix in Bickle and Whittle 2013	see Appendix in Bickle and Whittle 2013	see Appendix in Bickle and Whittle 2013	see Appendix in Bickle and Whittle 2013	Whittle et al. 2013
46.8284	17.8355	Human	Hungary	Transdanubia	Balatonszarszo-Kis-erdei-dülö	BAK	8	MN	TLBK	5500-5000	5350-5000	796	_	_	female	F	15-16	juvenile	F	talus	-20.1	9.7	see Appendix in Bickle and Whittle 2013	see Appendix in Bickle and Whittle 2013	see Appendix in Bickle and Whittle 2013	see Appendix in Bickle and Whittle 2013	Whittle et al. 2013
46.8284	17.8355	Human	Hungary	Transdanubia	Balatonszarszo-Kis-erdei-dülö	BAK	8	MN	TLBK	5500-5000	5350-5000	774	_	_	female	F	37-46	adult	F	metacarpus	-20.1	8.5	see Appendix in Bickle and Whittle 2013	see Appendix in Bickle and Whittle 2013	see Appendix in Bickle and Whittle 2013	see Appendix in Bickle and Whittle 2013	Whittle et al. 2013
46.8284	17.8355	Human	Hungary	Transdanubia	Balatonszarszo-Kis-erdei-dülö	BAK	8	MN	TLBK	5500-5000	5350-5000	773	_	_	female	F	_	adult/matur	F	metacarpus	-20	8.4	see Appendix in Bickle and Whittle 2013	see Appendix in Bickle and Whittle 2013	see Appendix in Bickle and Whittle 2013	see Appendix in Bickle and Whittle 2013	Whittle et al. 2013
46.8284	17.8355	Human	Hungary	Transdanubia	Balatonszarszo-Kis-erdei-dülö	BAK	8	MN	TLBK	5500-5000	5350-5000	278	_	_	undet.	NA	12 to 14	juvenile	NA	long bone	-20	8.9	see Appendix in Bickle and Whittle 2013	see Appendix in Bickle and Whittle 2013	see Appendix in Bickle and Whittle 2013	see Appendix in Bickle and Whittle 2013	Whittle et al. 2013
46.8284	17.8355	Human	Hungary	Transdanubia	Balatonszarszo-Kis-erdei-dülö	BAK	8	MN	TLBK	5500-5000	5350-5000	766	_	_	male	M	31-40	adult	M	long bone	-20	9.9	see Appendix in Bickle and Whittle 2013	see Appendix in Bickle and Whittle 2013	see Appendix in Bickle and Whittle 2013	see Appendix in Bickle and Whittle 2013	Whittle et al. 2013
46.8284	17.8355	Human	Hungary	Transdanubia	Balatonszarszo-Kis-erdei-dülö	BAK	8	MN	TLBK	5500-5000	5350-5000	770	_	_	male	M	45-49	matur	M	metacarpus	-20	9.5	see Appendix in Bickle and Whittle 2013	see Appendix in Bickle and Whittle 2013	see Appendix in Bickle and Whittle 2013	see Appendix in Bickle and Whittle 2013	Whittle et al. 2013
46.8284	17.8355	Human	Hungary	Transdanubia	Balatonszarszo-Kis-erdei-dülö	BAK	8	MN	TLBK	5500-5000	5350-5000	776	_	_	female	F	55-64	matur	F	long bone	-20	10.1	see Appendix in Bickle and Whittle 2013	see Appendix in Bickle and Whittle 2013	see Appendix in Bickle and Whittle 2013	see Appendix in Bickle and Whittle 2013	Whittle et al. 2013
46.8284	17.8355	Human	Hungary	Transdanubia	Balatonszarszo-Kis-erdei-dülö	BAK	8	MN	TLBK	5500-5000	5350-5000	773	_	_	female	F	_	adult/matur	F	Costa	-19.9	9.8	see Appendix in Bickle and Whittle 2013	see Appendix in Bickle and Whittle 2013	see Appendix in Bickle and Whittle 2013	see Appendix in Bickle and Whittle 2013	Whittle et al. 2013
46.8284	17.8355	Human	Hungary	Transdanubia	Balatonszarszo-Kis-erdei-dülö	BAK	8	MN	TLBK	5500-5000	5350-5000	767	_	_	male	M	_	adult/matur	M	long bone	-19.9	10.2	see Appendix in Bickle and Whittle 2013	see Appendix in Bickle and Whittle 2013	see Appendix in Bickle and Whittle 2013	see Appendix in Bickle and Whittle 2013	Whittle et al. 2013
46.8284	17.8355	Human	Hungary	Transdanubia	Balatonszarszo-Kis-erdei-dülö	BAK	8	MN	TLBK	5500-5000	5350-5000	792	_	_	male	M	_	matur	M	metacarpus	-19.9	9.5	see Appendix in Bickle and Whittle 2013	see Appendix in Bickle and Whittle 2013	see Appendix in Bickle and Whittle 2013	see Appendix in Bickle and Whittle 2013	Whittle et al. 2013
46.8284	17.8355	Human	Hungary	Transdanubia	Balatonszarszo-Kis-erdei-dülö	BAK	8	MN	TLBK	5500-5000	5350-5000	797	_	_	undet.	NA	12 to 23	juvenile	NA	long bone	-19.9	9.3	see Appendix in Bickle and Whittle 2013	see Appendix in Bickle and Whittle 2013	see Appendix in Bickle and Whittle 2013	see Appendix in Bickle and Whittle 2013	Whittle et al. 2013
46.8284	17.8355	Human	Hungary	Transdanubia	Balatonszarszo-Kis-erdei-dülö	BAK	8	MN	TLBK	5500-5000	5350-5000	712	_	_	male	M	18-19	juvenile	M	long bone	-19.9	9.3	see Appendix in Bickle and Whittle 2013	see Appendix in Bickle and Whittle 2013	see Appendix in Bickle and Whittle 2013	see Appendix in Bickle and Whittle 2013	Whittle et al. 2013
46.8284	17.8355	Human	Hungary	Transdanubia	Balatonszarszo-Kis-erdei-dülö	BAK	8	MN	TLBK	5500-5000	5350-5000	288	_	_	undet.	NA	5 to 6	infant I	I	long bone	-19.9	10.2	see Appendix in Bickle and Whittle 2013	see Appendix in Bickle and Whittle 2013	see Appendix in Bickle and Whittle 2013	see Appendix in Bickle and Whittle 2013	Whittle et al. 2013
46.8284	17.8355	Human	Hungary	Transdanubia	Balatonszarszo-Kis-erdei-dülö	BAK	8	MN	TLBK	5500-5000	5350-5000	777	_	_	female	F	55-64	matur	F	long bone	-19.9	9.2	see Appendix in Bickle and Whittle 2013	see Appendix in Bickle and Whittle 2013	see Appendix in Bickle and Whittle 2013	see Appendix in Bickle and Whittle 2013	Whittle et al. 2013
46.8284	17.8355	Human	Hungary	Transdanubia	Balatonszarszo-Kis-erdei-dülö	BAK	8	MN	TLBK	5500-5000	5350-5000	783	_	_	female	F	56-62	senil	F	long bone	-19.9	9.75	see Appendix in Bickle and Whittle 2013	see Appendix in Bickle and Whittle 2013	see Appendix in Bickle and Whittle 2013	see Appendix in Bickle and Whittle 2013	Whittle et al. 2013
46.8284	17.8355	Human	Hungary	Transdanubia	Balatonszarszo-Kis-erdei-dülö	BAK	8	MN	TLBK	5500-5000	5350-5000	795	_	_	female	F	_	adult	F	cranium	-19.8	9.8	see Appendix in Bickle and Whittle 2013	see Appendix in Bickle and Whittle 2013	see Appendix in Bickle and Whittle 2013	see Appendix in Bickle and Whittle 2013	Whittle et al. 2013
46.8284	17.8355	Human	Hungary	Transdanubia	Balatonszarszo-Kis-erdei-dülö	BAK	8	MN	TLBK	5500-5000	5350-5000	794	_	_	female	F	_	adult	F	Costa	-19.8	10.1	see Appendix in Bickle and Whittle 2013	see Appendix in Bickle and Whittle 2013	see Appendix in Bickle and Whittle 2013	see Appendix in Bickle and Whittle 2013	Whittle et al. 2013
46.8284	17.8355	Human	Hungary	Transdanubia	Balatonszarszo-Kis-erdei-dülö	BAK	8	MN	TLBK	5500-5000	5350-5000	774	_	_	female	F	37-46	adult	F	Costa	-19.8	9	see Appendix in Bickle and Whittle 2013	see Appendix in Bickle and Whittle 2013	see Appendix in Bickle and Whittle 2013	see Appendix in Bickle and Whittle 2013	Whittle et al. 2013
46.8284	17.8355	Human	Hungary	Transdanubia	Balatonszarszo-Kis-erdei-dülö	BAK	8	MN	TLBK	5500-5000	5350-5000	793	_	_	male	M	_	adult	M	metacarpus	-19.7	9.7	see Appendix in Bickle and Whittle 2013	see Appendix in Bickle and Whittle 2013	see Appendix in Bickle and Whittle 2013	see Appendix in Bickle and Whittle 2013	Whittle et al. 2013
46.8284	17.8355	Human	Hungary	Transdanubia	Balatonszarszo-Kis-erdei-dülö	BAK	8	MN	TLBK	5500-5000	5350-5000	771	_	_	male	M	23-27	adult	M	metacarpus	-19.7	8.9	see Appendix in Bickle and Whittle 2013	see Appendix in Bickle and Whittle 2013	see Appendix in Bickle and Whittle 2013	see Appendix in Bickle and Whittle 2013	Whittle et al. 2013
46.8284	17.8355	Human	Hungary	Transdanubia	Balatonszarszo-Kis-erdei-dülö	BAK	8	MN	TLBK	5500-5000	5350-5000	770	_	_	male	M	45-49	matur	M	Costa	-19.7	10	see Appendix in Bickle and Whittle 2013	see Appendix in Bickle and Whittle 2013	see Appendix in Bickle and Whittle 2013	see Appendix in Bickle and Whittle 2013	Whittle et al. 2013
46.8284	17.8355	Human	Hungary	Transdanubia	Balatonszarszo-Kis-erdei-dülö	BAK	8	MN	TLBK	5500-5000	5350-5000	531	_	_	male	M	_	adult	M	Costa	-19.6	9.5	see Appendix in Bickle and Whittle 2013	see Appendix in Bickle and Whittle 2013	see Appendix in Bickle and Whittle 2013	see Appendix in Bickle and Whittle 2013	Whittle et al. 2013
46.8284	17.8355	Human	Hungary	Transdanubia	Balatonszarszo-Kis-erdei-dülö	BAK	8	MN	TLBK	5500-5000	5350-5000	792	_	_	male	M	_	matur	M	long bone	-19.6	9.9	see Appendix in Bickle and Whittle 2013	see Appendix in Bickle and Whittle 2013	see Appendix in Bickle and Whittle 2013	see Appendix in Bickle and Whittle 2013	Whittle et al. 2013
46.8284	17.8355	Human	Hungary	Transdanubia	Balatonszarszo-Kis-erdei-dülö	BAK	8	MN	TLBK	5500-5000	5350-5000	775	_	_	undet.	NA	14-16	juvenile	NA	scapula	-19.6	9.1	see Appendix in Bickle and Whittle 2013	see Appendix in Bickle and Whittle 2013	see Appendix in Bickle and Whittle 2013	see Appendix in Bickle and Whittle 2013	Whittle et al. 2013
46.8284	17.8355	Human	Hungary	Transdanubia	Balatonszarszo-Kis-erdei-dülö	BAK	8	MN	TLBK	5500-5000	5350-5000	796	_	_	female	F	15-16	juvenile	F	patella	-19.6	9.6	see Appendix in Bickle and Whittle 2013	see Appendix in Bickle and Whittle 2013	see Appendix in Bickle and Whittle 2013	see Appendix in Bickle and Whittle 2013	Whittle et al. 2013
46.8284	17.8355	Human	Hungary	Transdanubia	Balatonszarszo-Kis-erdei-dülö	BAK	8	MN	TLBK	5500-5000	5350-5000	779	_	_	undet.	NA	3 to 5	infant I	I	pelvis	-19.6	11.3	see Appendix in Bickle and Whittle 2013	see Appendix in Bickle and Whittle 2013	see Appendix in Bickle and Whittle 2013	see Appendix in Bickle and Whittle 2013	Whittle et al. 2013
46.8284	17.8355	Human	Hungary	Transdanubia	Balatonszarszo-Kis-erdei-dülö	BAK	8	MN	TLBK	5500-5000	5350-5000	772	_	_	undet.	NA	5 to 6	infant I	I	long bone	-19.6	8.6	see Appendix in Bickle and Whittle 2013	see Appendix in Bickle and Whittle 2013	see Appendix in Bickle and Whittle 2013	see Appendix in Bickle and Whittle 2013	Whittle et al. 2013
46.8284	17.8355	Human	Hungary	Transdanubia	Balatonszarszo-Kis-erdei-dülö	BAK	8	MN	TLBK	5500-5000	5350-5000	510	_	_	male	M	_	adult	M	Costa	-19.5	9.3	see Appendix in Bickle and Whittle 2013	see Appendix in Bickle and Whittle 2013	see Appendix in Bickle and Whittle 2013	see Appendix in Bickle and Whittle 2013	Whittle et al. 2013
46.8284	17.8355	Human	Hungary	Transdanubia	Balatonszarszo-Kis-erdei-dülö	BAK	8	MN	TLBK	5500-5000	5350-5000	796	_	_	female	F	15-16	juvenile	F	Costa	-19.5	9.5	see Appendix in Bickle and Whittle 2013	see Appendix in Bickle and Whittle 2013	see Appendix in Bickle and Whittle 2013	see Appendix in Bickle and Whittle 2013	Whittle et al. 2013
46.8284	17.8355	Human	Hungary	Transdanubia	Balatonszarszo-Kis-erdei-dülö	BAK	8	MN	TLBK	5500-5000	5350-5000	771	_	_	male	M	23-27	adult	M	Costa	-19.4	10	see Appendix in Bickle and Whittle 2013	see Appendix in Bickle and Whittle 2013	see Appendix in Bickle and Whittle 2013	see Appendix in Bickle and Whittle 2013	Whittle et al. 2013
46.8284	17.8355	Human	Hungary	Transdanubia	Balatonszarszo-Kis-erdei-dülö	BAK	8	MN	TLBK	5500-5000	5350-5000	787	_	_	female	F	55-61	senil	F	metacarpus	-19.4	9.2	see Appendix in Bickle and Whittle 2013	see Appendix in Bickle and Whittle 2013	see Appendix in Bickle and Whittle 2013	see Appendix in Bickle and Whittle 2013	Whittle et al. 2013
46.8284	17.8355	Human	Hungary	Transdanubia	Balatonszarszo-Kis-erdei-dülö	BAK	8	MN	TLBK	5500-5000	5350-5000	775	_	_	undet.	NA	14-16	juvenile	NA	Costa	-19.3	9.3	see Appendix in Bickle and Whittle 2013	see Appendix in Bickle and Whittle 2013	see Appendix in Bickle and Whittle 2013	see Appendix in Bickle and Whittle 2013	Whittle et al. 2013
46.8284	17.8355	Human	Hungary	Transdanubia	Balatonszarszo-Kis-erdei-dülö	BAK	8	MN	TLBK	5500-5000	5350-5000	779	_	_	undet.	NA	3 to 5	infant I	I	Costa	-19.3	11.4	see Appendix in Bickle and Whittle 2013	see Appendix in Bickle and Whittle 2013	see Appendix in Bickle and Whittle 2013	see Appendix in Bickle and Whittle 2013	Whittle et al. 2013
46.8284	17.8355	Human	Hungary	Transdanubia	Balatonszarszo-Kis-erdei-dülö	BAK	8	MN	TLBK	5500-5000	5350-5000	790	_	_	undet.	NA	5 to 6	infant I	I	long bone	-19.3	10.7	see Appendix in Bickle and Whittle 2013	see Appendix in Bickle and Whittle 2013	see Appendix in Bickle and Whittle 2013	see Appendix in Bickle and Whittle 2013	Whittle et al. 2013
46.8284	17.8355	Human	Hungary	Transdanubia	Balatonszarszo-Kis-erdei-dülö	BAK	8	MN	TLBK	5500-5000	5350-5000	780	_	_	male	M	34-40	adult	M	Costa	-19.1	9.6	see Appendix in Bickle and Whittle 2013	see Appendix in Bickle and Whittle 2013	see Appendix in Bickle and Whittle 2013	see Appendix in Bickle and Whittle 2013	Whittle et al. 2013
46.204874	18.700398	Human	Hungary	Transdanubia	Bátaszák-Lajvér	BAL	15	LN	Lengyel	4900-4400			see ref	10B-3918	M	M	see ref	adult	M	NA	-22.6	9.1					Bayliss et al. 2016
46.204874	18.700398	Human	Hungary	Transdanubia	Bátaszák-Lajvér	BAL	15	LN	Lengyel	4900-4400			see ref	10B-3956	M	M	see ref	adult	M	NA	-22.5	10.3					Bayliss et al. 2016
46.204874	18.700398	Human	Hungary	Transdanubia	Bátaszák-Lajvér	BAL	15	LN	Lengyel	4900-4400			see ref	10B-1814	F	F	see ref	adult	F	NA	-22.2	10.9					Bayliss et al. 2016
46.204874	18.700398	Human	Hungary	Transdanubia	Bátaszák-Lajvér	BAL	15	LN	Lengyel	4900-4400			see ref	11-1850	NA	NA	see ref	adult	NA	NA	-20.5	10.6					Bayliss et al. 2016
46.204874	18.700398	Human	Hungary	Transdanubia	Bátaszák-Lajvér	BAL	15	LN	Lengyel	4900-4400			see ref	5603-1535	F	F	see ref	adult	F	NA	-20.5	10.2					Bayliss et al. 2016
46.204874	18.700398	Human	Hungary	Transdanubia	Bátaszák-Lajvér	BAL	15	LN	Lengyel	4900-4400			see ref	10B-4279	F	F	see ref	adult	F	NA	-20.4	10.1					Bayliss et al. 2016
46.204874	18.700398	Human	Hungary	Transdanubia	Bátaszák-Lajvér	BAL	15	LN	Lengyel	4900-4400			see ref	11-1190	F	F	see ref	adult	F	NA	-20.3	10.9					Bayliss et al. 2016
46.204874	18.700398	Human	Hungary	Transdanubia	Bátaszák-Lajvér	BAL	15	LN	Lengyel	4900-4400			see ref	11-275	I	I	see ref	infant	I	NA	-20.3	10.9					Bayliss et al. 2016
46.204874	18.700398	Human	Hungary	Transdanubia	Bátaszák-Lajvér	BAL	15	LN	Lengyel	4900-4400			see ref	5603-122	M	M	see ref	adult	M	NA	-20.3	10.2					Bayliss et al. 2016
46.204874	18.700398	Human	Hungary	Transdanubia	Bátaszák-Lajvér	BAL	15	LN	Lengyel	4900-4400			see ref	5603-1881	F	F	see ref	adult	F	NA	-20.3	10.5					Bayliss et al. 2016
46.204874	18.700398	Human	Hungary	Transdanubia	Bátaszák-Lajvér	BAL	15	LN	Lengyel	4900-4400			see ref	5603-1988	M	M	see ref	adult	M	NA	-20.3	10.5					Bayliss et al. 2016
46.204874	18.700398	Human	Hungary	Transdanubia	Bátaszák-Lajvér	BAL	15	LN	Lengyel	4900-4400			see ref	5603-2580	NA	NA	see ref	adult	NA	NA	-20.3	9.4					Bayliss et al. 2016
46.204874	18.700398	Human	Hungary	Transdanubia	Bátaszák-Lajvér	BAL	15	LN	Lengyel	4900-4400			see ref	5603-2585	NA	NA	see ref	adult	NA	NA	-20.3	9.8					Bayliss et al. 2016
46.204874	18.700398	Human	Hungary	Transdanubia	Bátaszák-Lajvér	BAL	15	LN	Lengyel	4900-4400			see ref	5603-2770	I	I	see ref	infant	I	NA	-20.3	10.4					Bayliss et al. 2016
46.204874	18.700398	Human	Hungary	Transdanubia	Bátaszák-Lajvér	BAL	15	LN	Lengyel	4900-4400			see ref	10B-256	I	I	see ref	infant	I	NA	-20.2	10.5					Bayliss et al. 2016
46.204874	18.700398	Human	Hungary	Transdanubia	Bátaszák-Lajvér	BAL	15	LN	Lengyel	4900-4400			see ref	11-1189	F	F	see ref	adult	F	NA	-20.2	9.7					Bayliss et al. 2016
46.204874	18.700398	Human	Hungary	Transdanubia	Bátaszák-Lajvér	BAL	15	LN	Lengyel	4900-4400			see ref	11-1755	NA	NA	see ref	adult	NA	NA	-20.2	10.4					Bayliss et al. 2016
46.204874	18.700398	Human	Hungary	Transdanubia	Bátaszák-Lajvér	BAL	15	LN	Lengyel	4900-4400			see ref	11-379	NA	NA	see ref	adult	NA	NA	-20.2	10.3					Bayliss et al. 2016
46.204874	18.700398	Human	Hungary	Transdanubia	Bátaszák-Lajvér	BAL	15	LN	Lengyel	4900-4400			see ref	5603-1868	F	F	see ref	adult	F	NA	-20.2	10.5					Bayliss et al. 2016
46.204874	18.700398	Human	Hungary	Transdanubia	Bátaszák-Lajvér	BAL	15	LN	Lengyel	4900-4400			see ref	5603-1968	F	F	see ref	adult	F	NA	-20.2	9.8					Bayliss et al. 2016
46.204874	18.700398	Human	Hungary	Transdanubia	Bátaszák-Lajvér	BAL	15	LN	Lengyel	4900-4400			see ref	5603-2226	NA	NA	see ref	adult	NA	NA	-20.2	10.3					Bayliss et al. 2016
46.204874	18.700398	Human	Hungary	Transdanubia	Bátaszák-Lajvér	BAL	15	LN	Lengyel	4900-4400			see ref	5603-2599	I	I	see ref	infant	I	NA	-20.2	9.9					Bayliss et al. 2016
46.204874	18.700398	Human	Hungary	Transdanubia	Bátaszák-Lajvér	BAL	15	LN	Lengyel	4900-4400			see ref	5603-2844	M	M	see ref	adult	M	NA	-20.2	10.6					Bayliss et al. 2016
46.204874	18.700398	Human	Hungary	Transdanubia	Bátaszák-Lajvér	BAL	15	LN	Lengyel	4900-4400			see ref	10B-422	I	I	see ref	infant	I	NA	-20.1	9.1					Bayliss et al. 2016
46.204874	18.700398	Human	Hungary	Transdanubia	Bátaszák-Lajvér	BAL	15	LN	Lengyel	4900-4400			see ref	10B-6337	?M	?M	see ref	adult	?M	NA	-20.1	9.4					Bayliss et al. 2016
46.204874	18.700398	Human	Hungary	Transdanubia	Bátaszák-Lajvér	BAL	15	LN	Lengyel	4900-4400			see ref	10B-910	M	M	see ref	adult	M	NA	-20.1	10.5					Bayliss et al. 2016
46.204874	18.700398	Human	Hungary	Transdanubia	Bátaszák-Lajvér	BAL	15	LN	Lengyel	4900-4400			see ref	11-1669	M	M	see ref	adult	M	NA	-20.1	10.9					Bayliss et al. 2016
46.204874	18.700398	Human	Hungary	Transdanubia	Bátaszák-Lajvér	BAL	15	LN	Lengyel	4900-4400			see ref	11-304	NA	NA	see ref	adult	NA	NA	-20.1	9.9					Bayliss et al. 2016
46.204874	18.700398	Human	Hungary	Transdanubia	Bátaszák-Lajvér	BAL	15	LN	Lengyel	4900-4400			see ref	5603-1783	NA	NA	see ref	adult	NA	NA	-20.1	10					Bayliss et al. 2016
46.204874	18.700398	Human	Hungary	Transdanubia	Bátaszák-Lajvér	BAL	15	LN	Lengyel	4900-4400			see ref	5603-1966	?F	?F	see ref	adult	?F	NA	-20.1	9.3					Bayliss et al. 2016
46.204874	18.700398	Human	Hungary	Transdanubia	Bátaszák-Lajvér	BAL	15	LN	Lengyel	4900-4400			see ref	5603-2000	M	M	see ref	adult	M	NA	-20.1	9.9					Bayliss et al. 2016
46.204874	18.700398	Human	Hungary	Transdanubia	Bátaszák-Lajvér	BAL	15	LN	Lengyel	4900-4400			see ref	5603-639	?M	?M	see ref	adult	?M	NA	-20.1	10.2					Bayliss et al. 2016
46.204874	18.700398	Human	Hungary	Transdanubia	Bátaszák-Lajvér	BAL	15	LN	Lengyel	4900-4400			see ref	10B-3715	?M	?M	see ref	adult	?M	NA	-20	10.3					Bayliss et al. 2016
46.204874	18.700398	Human	Hungary	Transdanubia	Bátaszák-Lajvér	BAL	15	LN	Lengyel	4900-4400			see ref	10B-3771	M	M	see ref	adult	M	NA	-20	10					Bayliss et al. 2016
46.204874	18.700398	Human	Hungary	Transdanubia	Bátaszák-Lajvér	BAL	15	LN	Lengyel	4900-4400			see ref	10B-5196	?F	?F	see ref	adult	?F	NA	-20	10.3					Bayliss et al. 2016
46.204874	18.700398	Human	Hungary	Transdanubia	Bátaszák-Lajvér	BAL	15	LN	Lengyel	4900-4400			see ref	11-278	?F	?F	see ref	adult	?F	NA	-20	10.2					Bayliss et al. 2016
46.204874	18.700398	Human	Hungary	Transdanubia	Bátaszák-Lajvér	BAL	15	LN	Lengyel	4900-4400			see ref	11-665	M	M	see ref	adult	M	NA	-20	10.1					Bayliss et al. 2016
46.204874	18.700398	Human	Hungary	Transdanubia	Bátaszák-Lajvér	BAL	15	LN	Lengyel	4900-4400			see ref	11-679	I	I	see ref	infant	I	NA	-20	9.6					Bayliss et al. 2016
46.204874	18.700398	Human	Hungary	Transdanubia	Bátaszák-Lajvér	BAL	15	LN	Lengyel	4900-4400			see ref	5603-2276	?F	?F	see ref	adult	?F	NA	-20	9.1					Bayliss et al. 2016
46.204874	18.700398	Human	Hungary	Transdanubia	Bátaszák-Lajvér	BAL	15	LN	Lengyel	4900-4400			see ref	11-228	I	I	see ref	infant	I	NA	-20	10.2					Bayliss et al. 2016
46.204874	18.700398	Human	Hungary	Transdanubia	Bátaszák-Lajvér	BAL	15	LN	Lengyel	4900-4400			see ref	11-43	I	I	see ref	infant	I	NA	-19.9	10.9					Bayliss et al. 2016
46.204874	18.700398	Human	Hungary	Transdanubia	Bátaszák-Lajvér	BAL	15	LN	Lengyel	4900-4400			see ref	11-2330	M	M	see ref	adult	M	NA	-19.9	10.7					Bayliss et al. 2016
46.204874	18.700398	Human	Hungary	Transdanubia	Bátaszák-Lajvér	BAL	15	LN	Lengyel	4900-4400			see ref	10B-2549	?F	?F	see ref	adult	?F	NA	-19.9	9.7					Bayliss et al. 2016
46.204874	18.700398	Human	Hungary	Transdanubia	Bátaszák-Lajvér	BAL	15	LN	Lengyel	4900-4400			see ref	10B-2959	M	M	see ref	adult	M	NA	-19.9	11					Bayliss et al. 2016
46.204874	18.700398	Human	Hungary	Transdanubia	Bátaszák-Lajvér	BAL	15	LN	Lengyel	4900-4400			see ref	10B-3760	F	F	see ref	adult	F	NA	-19.9	9.4					Bayliss et al. 2016
46.204874	18.700398	Human	Hungary	Transdanubia	Bátaszák-Lajvér	BAL	15	LN	Lengyel	4900-4400			see ref	10B-4012	F	F	see ref	adult	F	NA	-19.9	9.8					Bayliss et al. 2016
46.204874	18.700398	Human	Hungary	Transdanubia	Bátaszák-Lajvér	BAL	15	LN	Lengyel	4900-4400			see ref	10B-552	M	M	see ref	adult	M	NA	-19.9	10.5					Bayliss et al. 2016
46.204874	18.700398	Human	Hungary	Transdanubia	Bátaszák-Lajvér	BAL	15	LN	Lengyel	4900-4400			see ref	10B-679	M	M	see ref	adult	M	NA	-19.9	10.2					Bayliss et al. 2016
46.204874	18.700398	Human	Hungary	Transdanubia	Bátaszák-Lajvér	BAL	15	LN	Lengyel	4900-4400			see ref	10B-7756	M	M	see ref	adult	M	NA	-19.9	10.3					Bayliss et al. 2016
46.204874	18.700398	Human	Hungary	Transdanubia	Bátaszák-Lajvér	BAL	15	LN	Lengyel	4900-4400			see ref	10B-783	M	M	see ref	adult	M	NA	-19.9	10.3					Bayliss et al. 2016
46.204874	18.700398	Human	Hungary	Transdanubia	Bátaszák-Lajvér	BAL	15	LN	Lengyel	4900-4400			see ref	10B-819	M	M	see ref	adult	M	NA	-19.9	9.9					Bayliss et al. 2016
46.204874	18.700398	Human	Hungary	Transdanubia	Bátaszák-Lajvér	BAL	15	LN	Lengyel	4900-4400			see ref	11-1006	I	I	see ref	infant	I	NA	-19.9	10.3					Bayliss et al. 2016
46.204874	18.700398	Human	Hungary	Transdanubia	Bátaszák-Lajvér	BAL	15	LN	Lengyel	4900-4400			see ref	11-1192	?F	?F	see ref	adult	?F	NA	-19.9	10.4					Bayliss et al. 2016
46.204874	18.700398	Human	Hungary	Transdanubia	Bátaszák-Lajvér	BAL	15	LN	Lengyel	4900-4400			see ref	11-1822	F	F	see ref	adult	F	NA	-19.9	8.6					Bayliss et al. 2016
46.204874	18.700398	Human	Hungary	Transdanubia	Bátaszák-Lajvér	BAL	15	LN	Lengyel	4900-4400			see ref	11-293	M	M	see ref	adult	M	NA	-19.9	11.3					Bayliss et al. 2016
46.204874	18.700398	Human	Hungary	Transdanubia	Bátaszák-Lajvér	BAL	15	LN	Lengyel	4900-4400			see ref	11-295	F	F	see ref	adult	F	NA	-19.9	10					Bayliss et al. 2016
46.204874	18.700398	Human	Hungary	Transdanubia	Bátaszák-Lajvér	BAL	15	LN	Lengyel	4900-4400			see ref	11-673	F	F	see ref	adult	F	NA	-19.9	9.4					Bayliss et al. 2016
46.204874	18.700398	Human	Hungary	Transdanubia	Bátaszák-Lajvér	BAL	15	LN	Lengyel	4900-4400			see ref	5603-1921	F	F	see ref	adult	F	NA	-19.9	10.7					Bayliss et al. 2016
46.204874	18.700398	Human	Hungary	Transdanubia	Bátaszák-Lajvér	BAL	15	LN	Lengyel	4900-4400			see ref	5603-253	M	M	see ref	adult	M	NA	-19.9	11					Bayliss et al. 2016
46.204874	18.700398	Human	Hungary	Transdanubia	Bátaszák-Lajvér	BAL	15	LN	Lengyel	4900-4400			see ref	11-1937	M	M	see ref	adult	M	NA	-19.8	11.5					Bayliss et al. 2016
46.204874	18.700398	Human	Hungary	Transdanubia	Bátaszák-Lajvér	BAL	15	LN	Lengyel	4900-4400			see ref	10B-3472	M	M	see ref	adult	M	NA	-19.8	11.1					Bayliss et al. 2016
46.204874	18.700398	Human	Hungary	Transdanubia	Bátaszák-Lajvér	BAL	15	LN	Lengyel	4900-4400			see ref	10B-3741	M	M	see ref	adult	M	NA	-19.8	9.8					Bayliss et al. 2016
46.204874	18.700398	Human	Hungary	Transdanubia	Bátaszák-Lajvér	BAL	15	LN	Lengyel	4900-4400			see ref	10B-3758	I	I	see ref	infant	I	NA	-19.8	9.2					Bayliss et al. 2016
46.204874	18.700398	Human	Hungary	Transdanubia	Bátaszák-Lajvér	BAL	15	LN	Lengyel	4900-4400			see ref	10B-497	F	F	see ref	adult	F	NA	-19.8	9.8					Bayliss et al. 2016
46.204874	18.700398	Human	Hungary	Transdanubia	Bátaszák-Lajvér	BAL	15	LN	Lengyel	4900-4400			see ref	10B-691	M	M	see ref	adult	M	NA	-19.8	11.1					Bayliss et al. 2016
46.204874	18.700398	Human	Hungary	Transdanubia	Bátaszák-Lajvér	BAL	15	LN	Lengyel	4900-4400			see ref	10B-804	I	I	see ref	infant	I	NA	-19.8	9.9					Bayliss et al. 2016
46.204874	18.700398	Human	Hungary	Transdanubia	Bátaszák-Lajvér	BAL	15	LN	Lengyel	4900-4400			see ref	10B-827	M	M	see ref	adult	M	NA	-19.8	9					Bayliss et al. 2016
46.204874	18.700398	Human	Hungary	Transdanubia	Bátaszák-Lajvér	BAL	15	LN	Lengyel	4900-4400			see ref	10B-953	NA	NA	see ref	adult	NA	NA	-19.8	10.5					Bayliss et al. 2016
46.204874	18.700398	Human	Hungary	Transdanubia	Bátaszák-Lajvér	BAL	15	LN	Lengyel	4900-4400			see ref	11-1191	F	F	see ref	adult	F	NA	-19.8	9.6					Bayliss et al. 2016
46.204874	18.700398	Human	Hungary	Transdanubia	Bátaszák-Lajvér	BAL	15	LN	Lengyel	4900-4400			see ref	11-1320	F	F	see ref	adult	F	NA	-19.8	10.2					Bayliss et al. 2016
46.204874	18.700398	Human	Hungary	Transdanubia	Bátaszák-Lajvér	BAL	15	LN	Lengyel	4900-4400			see ref	11-1391	F	F	see ref	adult	F	NA	-19.8	10.8					Bayliss et al. 2016
46.204874	18.700398	Human	Hungary	Transdanubia	Bátaszák-Lajvér	BAL	15	LN	Lengyel	4900-4400			see ref	11-1860	?F	?F	see ref	adult	?F	NA	-19.8	9.6					Bayliss et al. 2016
46.204874	18.700398	Human	Hungary	Transdanubia	Bátaszák-Lajvér	BAL	15	LN	Lengyel	4900-4400			see ref	11-264	?F	?F	see ref	adult	?F	NA	-19.8	11.2					Bayliss et al. 2016
46.204874	18.700398	Human	Hungary	Transdanubia	Bátaszák-Lajvér	BAL	15	LN	Lengyel	4900-4400			see ref	11-318	F	F	see ref	adult	F	NA	-19.8	9.2					Bayliss et al. 2016
46.204874	18.700398	Human	Hungary	Transdanubia	Bátaszák-Lajvér	BAL	15	LN	Lengyel	4900-4400			see ref	11-808	F	F	see ref	adult	F	NA	-19.8	10.2					Bayliss et al. 2016
46.204874	18.700398	Human	Hungary	Transdanubia	Bátaszák-Lajvér	BAL	15	LN	Lengyel	4900-4400			see ref	11-809	I	I	see ref	infant	I	NA	-19.8	10.7					Bayliss et al. 2016
46.204874	18.700398	Human	Hungary	Transdanubia	Bátaszák-Lajvér	BAL	15	LN	Lengyel	4900-4400			see ref	5603-1580	F	F	see ref	adult	F	NA	-19.8	10.7					Bayliss et al. 2016
46.204874	18.700398	Human	Hungary	Transdanubia	Bátaszák-Lajvér	BAL	15	LN	Lengyel	4900-4400			see ref	5603-1877	?F	?F	see ref	adult	?F	NA	-19.8	9.7					Bayliss et al. 2016
46.204874	18.700398	Human	Hungary	Transdanubia	Bátaszák-Lajvér	BAL	15	LN	Lengyel	4900-4400			see ref	5603-1920	F	F	see ref	adult	F	NA	-19.8	10.1					Bayliss et al. 2016
46.204874	18.700398	Human	Hungary	Transdanubia	Bátaszák-Lajvér	BAL	15	LN	Lengyel	4900-4400			see ref	5603-1969	F	F	see ref	adult	F	NA	-19.8	10.5					Bayliss et al. 2016
46.204874	18.700398	Human	Hungary	Transdanubia	Bátaszák-Lajvér	BAL	15	LN	Lengyel	4900-4400			see ref	5603-2843	F	F	see ref	adult	F	NA	-19.8	9.9					Bayliss et al. 2016
46.204874	18.700398	Human	Hungary	Transdanubia	Bátaszák-Lajvér	BAL	15	LN	Lengyel	4900-4400			see ref	10B-1473	F	F	see ref	adult	F	NA	-19.7	11					Bayliss et al. 2016
46.204874	18.700398	Human	Hungary	Transdanubia	Bátaszák-Lajvér	BAL	15	LN	Lengyel	4900-4400			see ref	10B-3020	?F	?F	see ref	adult	?F	NA	-19.7	9.7					Bayliss et al. 2016
46.204874	18.700398	Human	Hungary	Transdanubia	Bátaszák-Lajvér	BAL	15	LN	Lengyel	4900-4400			see ref	10B-3831	M	M	see ref	adult	M	NA	-19.7	10.1					Bayliss et al. 2016
46.204874	18.700398	Human	Hungary	Transdanubia	Bátaszák-Lajvér	BAL	15	LN	Lengyel	4900-4400			see ref	10B-4027	M	M	see ref	adult	M	NA	-19.7	11					Bayliss et al. 2016
46.204874	18.700398	Human	Hungary	Transdanubia	Bátaszák-Lajvér	BAL	15	LN	Lengyel	4900-4400			see ref	10B-4028	M	M	see ref	adult	M	NA	-19.7	10.2					Bayliss et al. 2016
46.204874	18.700398	Human	Hungary	Transdanubia	Bátaszák-Lajvér	BAL	15	LN	Lengyel	4900-4400			see ref	10B-7562	M	M	see ref	adult	M	NA	-19.7	10.3					Bayliss et al. 2016
46.204874	18.700398	Human	Hungary	Transdanubia	Bátaszák-Lajvér	BAL	15	LN	Lengyel	4900-4400			see ref	10B-818	F	F	see ref	adult	F	NA	-19.7	11					Bayliss et al. 2016
46.204874	18.700398	Human	Hungary	Transdanubia	Bátaszák-Lajvér	BAL	15	LN	Lengyel	4900-4400			see ref	10B-828	?F	?F	see ref	adult	?F	NA	-19.7	10.1					Bayliss et al. 2016
46.204874	18.700398	Human	Hungary	Transdanubia	Bátaszák-Lajvér	BAL	15	LN	Lengyel	4900-4400			see ref	11-1705	NA	NA	see ref	adult	NA	NA	-19.7	9.6					Bayliss et al. 2016
46.204874	18.700398	Human	Hungary	Transdanubia	Bátaszák-Lajvér	BAL	15	LN	Lengyel	4900-4400			see ref	11-699	M	M	see ref	adult	M	NA	-19.7	11					Bayliss et al. 2016
46.204874	18.700398	Human	Hungary	Transdanubia	Bátaszák-Lajvér	BAL	15	LN	Lengyel	4900-4400			see ref	5603-1867	I	I	see ref	infant	I	NA	-19.7	9.8					Bayliss et al. 2016
46.204874	18.700398	Human	Hungary	Transdanubia	Bátaszák-Lajvér	BAL	15	LN	Lengyel	4900-4400			see ref	5603-1989	NA	NA	see ref	juvenile	NA	NA	-19.7	10.4					Bayliss et al. 2016
46.204874	18.700398	Human	Hungary	Transdanubia	Bátaszák-Lajvér	BAL	15	LN	Lengyel	4900-4400			see ref	5603-1996	M	M	see ref	adult	M	NA	-19.7	10.1					Bayliss et al. 2016
46.204874	18.700398	Human	Hungary	Transdanubia	Bátaszák-Lajvér	BAL	15	LN	Lengyel	4900-4400			see ref	5603-2222	NA	NA	see ref	adult	NA	NA	-19.7	9.2					Bayliss et al. 2016
46.204874	18.700398	Human	Hungary	Transdanubia	Bátaszák-Lajvér	BAL	15	LN	Lengyel	4900-4400			see ref	5603-2579	F	F	see ref	adult	F	NA	-19.7	9.9					Bayliss et al. 2016
46.204874	18.700398	Human	Hungary	Transdanubia	Bátaszák-Lajvér	BAL	15	LN	Lengyel	4900-4400			see ref	5603-2906	M	M	see ref	adult	M	NA	-19.7	10					Bayliss et al. 2016
46.204874	18.700398	Human	Hungary	Transdanubia	Bátaszák-Lajvér	BAL	15	LN	Lengyel	4900-4400			see ref	11-1967	F	F	see ref	adult	F	NA	-19.6	10.1					Bayliss et al. 2016
46.204874	18.700398	Human	Hungary	Transdanubia	Bátaszák-Lajvér	BAL	15	LN	Lengyel	4900-4400			see ref	11-2028	F	F	see ref	adult	F	NA	-19.6	9.8					Bayliss et al. 2016
46.204874	18.700398	Human	Hungary	Transdanubia	Bátaszák-Lajvér	BAL	15	LN	Lengyel	4900-4400			see ref	10B-362	M	M	see ref	adult	M	NA	-19.6	10					Bayliss et al. 2016
46.204874	18.700398	Human	Hungary	Transdanubia	Bátaszák-Lajvér	BAL	15	LN	Lengyel	4900-4400			see ref	10B-3742	?F	?F	see ref	adult	?F	NA	-19.6	10.3					Bayliss et al. 2016
46.204874	18.700398	Human	Hungary	Transdanubia	Bátaszák-Lajvér	BAL	15	LN	Lengyel	4900-4400			see ref	10B-4307	M	M	see ref	adult	M	NA	-19.6	10.3					Bayliss et al. 2016
46.204874	18.700398	Human	Hungary	Transdanubia	Bátaszák-Lajvér	BAL	15	LN	Lengyel	4900-4400			see ref	10B-811	NA	NA	see ref	adult	NA	NA	-19.6	10.6					Bayliss et al. 2016
46.204874	18.700398	Human	Hungary	Transdanubia	Bátaszák-Lajvér	BAL	15	LN	Lengyel	4900-4400			see ref	11-1848	F	F	see ref	adult	F	NA	-19.6	10.3					Bayliss et al. 2016
46.204874	18.700398	Human	Hungary	Transdanubia	Bátaszák-Lajvér	BAL	15	LN	Lengyel	4900-4400			see ref	11-333	F	F	see ref	adult	F	NA	-19.6	10.2					Bayliss et al. 2016
46.204874	18.700398	Human	Hungary	Transdanubia	Bátaszák-Lajvér	BAL	15	LN	Lengyel	4900-4400			see ref	11-743	M	M	see ref	adult	M	NA	-19.6	11					Bayliss et al. 2016
46.204874	18.700398	Human	Hungary	Transdanubia	Bátaszák-Lajvér	BAL	15	LN	Lengyel	4900-4400			see ref	5603-1821	M	M	see ref	adult	M	NA	-19.6	9.2					Bayliss et al. 2016
46.204874	18.700398	Human	Hungary	Transdanubia	Bátaszák-Lajvér	BAL	15	LN	Lengyel	4900-4400			see ref	5603-2150	M	M	see ref	adult	M	NA	-19.6	10.1					Bayliss et al. 2016
46.204874	18.700398	Human	Hungary	Transdanubia	Bátaszák-Lajvér	BAL	15	LN	Lengyel	4900-4400			see ref	5603-2162	I	I	see ref	infant	I	NA	-19.6	9.9					Bayliss et al. 2016
46.204874	18.700398	Human	Hungary	Transdanubia	Bátaszák-Lajvér	BAL	15	LN	Lengyel	4900-4400			see ref	10B-1799	?F	?F	see ref	adult	?F	NA	-19.5	9					Bayliss et al. 2016
46.204874	18.700398	Human	Hungary	Transdanubia	Bátaszák-Lajvér	BAL	15	LN	Lengyel	4900-4400			see ref	10B-3060	F	F	see ref	adult	F	NA	-19.5	11.5					Bayliss et al. 2016
46.204874	18.700398	Human	Hungary	Transdanubia	Bátaszák-Lajvér	BAL	15	LN	Lengyel	4900-4400			see ref	10B-736	?F	?F	see ref	adult	?F	NA	-19.5	10.3					Bayliss et al. 2016
46.204874	18.700398	Human	Hungary	Transdanubia	Bátaszák-Lajvér	BAL	15	LN	Lengyel	4900-4400			see ref	10B-791	M	M	see ref	adult	M	NA	-19.5	10.6					Bayliss et al. 2016
46.204874	18.700398	Human	Hungary	Transdanubia	Bátaszák-Lajvér	BAL	15	LN	Lengyel	4900-4400			see ref	10B-792	M	M	see ref	adult	M	NA	-19.5	11.1					Bayliss et al. 2016
46.204874	18.700398	Human	Hungary	Transdanubia	Bátaszák-Lajvér	BAL	15	LN	Lengyel	4900-4400			see ref	10B-799	F	F	see ref	adult	F	NA	-19.5	10.6					Bayliss et al. 2016
46.204874	18.700398	Human	Hungary	Transdanubia	Bátaszák-Lajvér	BAL	15	LN	Lengyel	4900-4400			see ref	11-1235	M	M	see ref	adult	M	NA	-19.5	11.2					Bayliss et al. 2016
46.204874	18.700398	Human	Hungary	Transdanubia	Bátaszák-Lajvér	BAL	15	LN	Lengyel	4900-4400			see ref	11-1793	M	M	see ref	adult	M	NA	-19.5	10.4					Bayliss et al. 2016
46.204874	18.700398	Human	Hungary	Transdanubia	Bátaszák-Lajvér	BAL	15	LN	Lengyel	4900-4400			see ref	11-1802	F	F	see ref	adult	F	NA	-19.5	10.3					Bayliss et al. 2016
46.204874	18.700398	Human	Hungary	Transdanubia	Bátaszák-Lajvér	BAL	15	LN	Lengyel	4900-4400			see ref	11-815	M	M	see ref	adult	M	NA	-19.5	10.1					Bayliss et al. 2016
46.204874	18.700398	Human	Hungary	Transdanubia	Bátaszák-Lajvér	BAL	15	LN	Lengyel	4900-4400			see ref	5603-1875	NA	NA	see ref	adult	NA	NA	-19.5	10.6					Bayliss et al. 2016
46.204874	18.700398	Human	Hungary	Transdanubia	Bátaszák-Lajvér	BAL	15	LN	Lengyel	4900-4400			see ref	5603-2597	NA	NA	see ref	juvenile	NA	NA	-19.5	10.9					Bayliss et al. 2016
46.204874	18.700398	Human	Hungary	Transdanubia	Bátaszák-Lajvér	BAL	15	LN	Lengyel	4900-4400			see ref	5603-62	M	M	see ref	adult	M	NA	-19.5	10.7					Bayliss et al. 2016
46.204874	18.700398	Human	Hungary	Transdanubia	Bátaszák-Lajvér	BAL	15	LN	Lengyel	4900-4400			see ref	5603-677	M	M	see ref	adult	M	NA	-19.5	11.5					Bayliss et al. 2016
46.204874	18.700398	Human	Hungary	Transdanubia	Bátaszák-Lajvér	BAL	15	LN	Lengyel	4900-4400			see ref	11-272	I	I	see ref	infant	I	NA	-19.5	12.8					Bayliss et al. 2016
46.204874	18.700398	Human	Hungary	Transdanubia	Bátaszák-Lajvér	BAL	15	LN	Lengyel	4900-4400			see ref	10B-1008	I	I	see ref	infant	I	NA	-19.4	11.4					Bayliss et al. 2016
46.204874	18.700398	Human	Hungary	Transdanubia	Bátaszák-Lajvér	BAL	15	LN	Lengyel	4900-4400			see ref	10B-4011	M	M	see ref	adult	M	NA	-19.4	10.6					Bayliss et al. 2016
46.204874	18.700398	Human	Hungary	Transdanubia	Bátaszák-Lajvér	BAL	15	LN	Lengyel	4900-4400			see ref	11-145	I	I	see ref	infant	I	NA	-19.4	10.8					Bayliss et al. 2016
46.204874	18.700398	Human	Hungary	Transdanubia	Bátaszák-Lajvér	BAL	15	LN	Lengyel	4900-4400			see ref	11-1808	M	M	see ref	adult	M	NA	-19.4	9.7					Bayliss et al. 2016
46.204874	18.700398	Human	Hungary	Transdanubia	Bátaszák-Lajvér	BAL	15	LN	Lengyel	4900-4400			see ref	11-324	?F	?F	see ref	adult	?F	NA	-19.4	9.8					Bayliss et al. 2016
46.204874	18.700398	Human	Hungary	Transdanubia	Bátaszák-Lajvér	BAL	15	LN	Lengyel	4900-4400			see ref	5603-1798	NA	NA	see ref	adult	NA	NA	-19.4	9.5					Bayliss et al. 2016
46.204874	18.700398	Human	Hungary	Transdanubia	Bátaszák-Lajvér	BAL	15	LN	Lengyel	4900-4400			see ref	11-1184	M	M	see ref	adult	M	NA	-19.3	10.2					Bayliss et al. 2016
46.204874	18.700398	Human	Hungary	Transdanubia	Bátaszák-Lajvér	BAL	15	LN	Lengyel	4900-4400			see ref	5603-1579	NA	NA	see ref	adult	NA	NA	-19.3	9.9					Bayliss et al. 2016
46.204874	18.700398	Human	Hungary	Transdanubia	Bátaszák-Lajvér	BAL	15	LN	Lengyel	4900-4400			see ref	5603-1934	M	M	see ref	adult	M	NA	-19.3	10.5					Bayliss et al. 2016
46.204874	18.700398	Human	Hungary	Transdanubia	Bátaszák-Lajvér	BAL	15	LN	Lengyel	4900-4400			see ref	5603-927	M	M	see ref	adult	M	NA	-19.3	10.4					Bayliss et al. 2016
46.204874	18.700398	Human	Hungary	Transdanubia	Bátaszák-Lajvér	BAL	15	LN	Lengyel	4900-4400			see ref	10B-3089	F	F	see ref	adult	F	NA	-19.2	11.3					Bayliss et al. 2016
46.204874	18.700398	Human	Hungary	Transdanubia	Bátaszák-Lajvér	BAL	15	LN	Lengyel	4900-4400			see ref	10B-3735	?M	?M	see ref	adult	?M	NA	-19.2	10.1					Bayliss et al. 2016
46.204874	18.700398	Human	Hungary	Transdanubia	Bátaszák-Lajvér	BAL	15	LN	Lengyel	4900-4400			see ref	10B-3770	F	F	see ref	adult	F	NA	-19.2	10.6					Bayliss et al. 2016
46.204874	18.700398	Human	Hungary	Transdanubia	Bátaszák-Lajvér	BAL	15	LN	Lengyel	4900-4400			see ref	11-337	M	M	see ref	adult	M	NA	-19.2	10.8					Bayliss et al. 2016
46.204874	18.700398	Human	Hungary	Transdanubia	Bátaszák-Lajvér	BAL	15	LN	Lengyel	4900-4400			see ref	5603-2262	F	F	see ref	adult	F	NA	-19.2	11.3					Bayliss et al. 2016
46.204874	18.700398	Human	Hungary	Transdanubia	Bátaszák-Lajvér	BAL	15	LN	Lengyel	4900-4400			see ref	10B-813	M	M	see ref	adult	M	NA	-19.1	10.9					Bayliss et al. 2016
46.204874	18.700398	Human	Hungary	Transdanubia	Bátaszák-Lajvér	BAL	15	LN	Lengyel	4900-4400			see ref	10B-4005	F	F	see ref	adult	F	NA	-19	10.3					Bayliss et al. 2016
46.204874	18.700398	Human	Hungary	Transdanubia	Bátaszák-Lajvér	BAL	15	LN	Lengyel	4900-4400			see ref	10B-798	M	M	see ref	adult	M	NA	-19	11.2					Bayliss et al. 2016
46.204874	18.700398	Human	Hungary	Transdanubia	Bátaszák-Lajvér	BAL	15	LN	Lengyel	4900-4400			see ref	10B-796	F	F	see ref	adult	F	NA	-18.8	10					Bayliss et al. 2016
46.204874	18.700398	Human	Hungary	Transdanubia	Bátaszák-Lajvér	BAL	15	LN	Lengyel	4900-4400			see ref	11-263	NA	NA	see ref	adult	NA	NA	-18.8	10.8					Bayliss et al. 2016
46.204874	18.700398	Human	Hungary	Transdanubia	Bátaszák-Lajvér	BAL	15	LN	Lengyel	4900-4400			see ref	10B-3241	NA	NA	see ref	adult	NA	NA	-18.7	10.4					Bayliss et al. 2016
46.204874	18.700398	Human	Hungary	Transdanubia	Bátaszák-Lajvér	BAL	15	LN	Lengyel	4900-4400			see ref	11-319	F	F	see ref	adult	F	NA	-18.7	11.6					Bayliss et al. 2016
46.204874	18.700398	Human	Hungary	Transdanubia	Bátaszák-Lajvér	BAL	15	LN	Lengyel	4900-4400			see ref	10B-398	M	M	see ref	adult	M	NA	-18.4	10.1					Bayliss et al. 2016
46.204874	18.700398	Human	Hungary	Transdanubia	Bátaszák-Lajvér	BAL	15	LN	Lengyel	4900-4400			see ref	10B-7655	?M	?M	see ref	adult	?M	NA	-18.4	10.2					Bayliss et al. 2016
46.204874	18.700398	Human	Hungary	Transdanubia	Bátaszák-Lajvér	BAL	15	LN	Lengyel	4900-4400			see ref	10B-6438	M	M	see ref	adult	M	NA	-18.3	10.5					Bayliss et al. 2016
46.204874	18.700398	Human	Hungary	Transdanubia	Bátaszák-Lajvér	BAL	15	LN	Lengyel	4900-4400			see ref	5603-2165	M	M	see ref	adult	M	NA	-17.9	9.9					Bayliss et al. 2016
46.204874	18.700398	Human	Hungary	Transdanubia	Bátaszák-Lajvér	BAL	15	LN	Lengyel	4900-4400		94 | 4346	BAL26	BAL26	U	NA	30-60	matur	NA	Costa	-20.87	10.3	1.26	16.48	44.39	3.14	This study
46.204874	18.700398	Human	Hungary	Transdanubia	Bátaszák-Lajvér	BAL	15	LN	Lengyel	4900-4400		27	BAL02	BAL02	F?	F	35-45	matur	F	Costa	-20.53	8.92	1.61	16.03	44.14	3.21	This study
46.204874	18.700398	Human	Hungary	Transdanubia	Bátaszák-Lajvér	BAL	15	LN	Lengyel	4900-4400		18 | 3161	BAL17	BAL17	F	F	25-30	adult	F	Costa	-20.5	10.31	6.56	17.23	46.27	3.13	This study
46.204874	18.700398	Human	Hungary	Transdanubia	Bátaszák-Lajvér	BAL	15	LN	Lengyel	4900-4400		49	BAL08	BAL08	U	NA	6-7	infant II	I2	Costa	-20.43	9.5	2.76	16.7	45.24	3.16	This study
46.204874	18.700398	Human	Hungary	Transdanubia	Bátaszák-Lajvér	BAL	15	LN	Lengyel	4900-4400		97 | 4828	BAL27	BAL27	F	F	30-50	matur	F	Costa	-20.4	8.8	1.21	15.17	42.68	3.28	This study
46.204874	18.700398	Human	Hungary	Transdanubia	Bátaszák-Lajvér	BAL	15	LN	Lengyel	4900-4400		89	BAL16	BAL16	F	F	25-35	adult	F	Costa	-20.39	9.63	1.94	16.14	43.72	3.16	This study
46.204874	18.700398	Human	Hungary	Transdanubia	Bátaszák-Lajvér	BAL	15	LN	Lengyel	4900-4400		26	BAL01	BAL01	F	F	20-25	adult	F	Costa	-20.3	9.38	1.05	16.17	43.36	3.13	This study
46.204874	18.700398	Human	Hungary	Transdanubia	Bátaszák-Lajvér	BAL	15	LN	Lengyel	4900-4400		35	BAL03	BAL03	M	M	40-59	matur	M	Costa	-20.06	9.58	3.31	16.39	44.74	3.18	This study
46.204874	18.700398	Human	Hungary	Transdanubia	Bátaszák-Lajvér	BAL	15	LN	Lengyel	4900-4400		69	BAL12	BAL12	M	M	30-40	adult	M	Costa	-19.99	9.98	2.51	16.9	45.2	3.12	This study
46.204874	18.700398	Human	Hungary	Transdanubia	Bátaszák-Lajvér	BAL	15	LN	Lengyel	4900-4400		76	BAL15	BAL15	U	NA	35-45	matur	NA	Costa	-19.97	10	4.73	16.92	45.54	3.14	This study
46.204874	18.700398	Human	Hungary	Transdanubia	Bátaszák-Lajvér	BAL	15	LN	Lengyel	4900-4400		34 | 3162	BAL18	BAL18	M ?	M	25-35	adult	M	Costa	-19.94	11.14	7.79	17.03	45.71	3.13	This study
46.204874	18.700398	Human	Hungary	Transdanubia	Bátaszák-Lajvér	BAL	15	LN	Lengyel	4900-4400		41 | 3172	BAL19	BAL19	M ?	M	40-59	matur	M	Costa	-19.93	10.01	2.15	16.52	44.47	3.14	This study
46.204874	18.700398	Human	Hungary	Transdanubia	Bátaszák-Lajvér	BAL	15	LN	Lengyel	4900-4400		71	BAL13	BAL13	M ?	M	25-35	adult	M	Costa	-19.89	10.49	2.73	16.91	45.38	3.13	This study
46.204874	18.700398	Human	Hungary	Transdanubia	Bátaszák-Lajvér	BAL	15	LN	Lengyel	4900-4400		66	BAL10	BAL10	M	M	25-35	adult	M	Costa	-19.88	9.49	2.21	14.72	40.11	3.17901	This study
46.204874	18.700398	Human	Hungary	Transdanubia	Bátaszák-Lajvér	BAL	15	LN	Lengyel	4900-4400		68	BAL11	BAL11	U	NA	17-18	juvenile	NA	Costa	-19.87	9.62	3.76	16.86	45.13	3.12	This study
46.204874	18.700398	Human	Hungary	Transdanubia	Bátaszák-Lajvér	BAL	15	LN	Lengyel	4900-4400		72	BAL14	BAL14	F	F	30-40	adult	F	Costa	-19.84	10.01	4.17	16.9	45.23	3.12	This study
46.204874	18.700398	Human	Hungary	Transdanubia	Bátaszák-Lajvér	BAL	15	LN	Lengyel	4900-4400		40	BAL07	BAL07	M	M	25-30	adult	M	Costa	-19.8	9.27	1.2	16.16	43.7	3.16	This study
46.204874	18.700398	Human	Hungary	Transdanubia	Bátaszák-Lajvér	BAL	15	LN	Lengyel	4900-4400		65	BAL09	BAL09	M	M	40-59	matur	M	Costa	-19.73	10.11	4.22	16.64	44.46	3.12	This study
46.204874	18.700398	Human	Hungary	Transdanubia	Bátaszák-Lajvér	BAL	15	LN	Lengyel	4900-4400		36	BAL04	BAL04	F?	F	18-20	juvenile	F	Costa	-19.49	10.36	4.32	17.31	46.18	3.11	This study
46.205498	18.705033	Human	Hungary	Transdanubia	Bátaszák-Lajvér	BAL	15	LN	Lengyel	4900-4400	4702-4605	1535	BAM27	BAM27	F	F	30-45	adult	F	Costa	-20.543	10.2137	2.23	15.2534	42.063	3.21722	This study
46.205498	18.705033	Human	Hungary	Transdanubia	Bátaszék, Mérnöki telep M6 TO 56	BAM	14	EN	Starčevo	6000-5500			see ref	5603-775	I	I	see ref	infant	I	NA	-21.1	10.1					Bayliss et al. 2016
46.205498	18.705033	Human	Hungary	Transdanubia	Bátaszék, Mérnöki telep M6 TO 56	BAM	14	EN	Starčevo	6000-5500			see ref	5603-1435	I	I	see ref	infant	I	NA	-21	7.5					Bayliss et al. 2016
46.205498	18.705033	Human	Hungary	Transdanubia	Bátaszék, Mérnöki telep M6 TO 56	BAM	14	EN	Starčevo	6000-5500			see ref	5603-1372	M	M	see ref	adult	M	NA	-20.9	11					Bayliss et al. 2016
46.205498	18.705033	Human	Hungary	Transdanubia	Bátaszék, Mérnöki telep M6 TO 56	BAM	14	EN	Starčevo	6000-5500			see ref	5603-1436	F	F	see ref	adult	F	NA	-20.9	9.5					Bayliss et al. 2016
46.205498	18.705033	Human	Hungary	Transdanubia	Bátaszék, Mérnöki telep M6 TO 56	BAM	14	EN	Starčevo	6000-5500			see ref	5603-1483	I	I	see ref	infant	I	NA	-20.9	9.4					Bayliss et al. 2016
46.205498	18.705033	Human	Hungary	Transdanubia	Bátaszék, Mérnöki telep M6 TO 56	BAM	14	EN	Starčevo	6000-5500			see ref	5603-1528	F	F	see ref	adult	F	NA	-20.9	10.6					Bayliss et al. 2016
46.205498	18.705033	Human	Hungary	Transdanubia	Bátaszék, Mérnöki telep M6 TO 56	BAM	14	EN	Starčevo	6000-5500			see ref	5603-721	F	F	see ref	adult	F	NA	-20.9	9.9					Bayliss et al. 2016
46.205498	18.705033	Human	Hungary	Transdanubia	Bátaszék, Mérnöki telep M6 TO 56	BAM	14	EN	Starčevo	6000-5500			see ref	5603-797	F	F	see ref	adult	F	NA	-20.8	9.8					Bayliss et al. 2016
46.205498	18.705033	Human	Hungary	Transdanubia	Bátaszék, Mérnöki telep M6 TO 56	BAM	14	EN	Starčevo	6000-5500			see ref	5603-1527	F	F	see ref	adult	F	NA	-20.7	10.4					Bayliss et al. 2016
46.205498	18.705033	Human	Hungary	Transdanubia	Bátaszék, Mérnöki telep M6 TO 56	BAM	14	EN	Starčevo	6000-5500			see ref	5603-1532	NA	NA	see ref	adult	NA	NA	-20.6	10					Bayliss et al. 2016
46.205498	18.705033	Human	Hungary	Transdanubia	Bátaszék, Mérnöki telep M6 TO 56	BAM	14	EN	Starčevo	6000-5500			see ref	5603-745	NA	NA	see ref	adult	NA	NA	-20.6	10.6					Bayliss et al. 2016
46.205498	18.705033	Human	Hungary	Transdanubia	Bátaszék, Mérnöki telep M6 TO 56	BAM	14	EN	Starčevo	6000-5500			see ref	5603-1061	M	M	see ref	adult	M	NA	-20.5	9.5					Bayliss et al. 2016
46.205498	18.705033	Human	Hungary	Transdanubia	Bátaszék, Mérnöki telep M6 TO 56	BAM	14	EN	Starčevo	6000-5500			see ref	5603-688	F	F	see ref	adult	F	NA	-20.5	9.1					Bayliss et al. 2016
46.205498	18.705033	Human	Hungary	Transdanubia	Bátaszék, Mérnöki telep M6 TO 56	BAM	14	EN	Starčevo	6000-5500			see ref	5603-746	I	I	see ref	infant	I	NA	-20.5	8.5					Bayliss et al. 2016
46.205498	18.705033	Human	Hungary	Transdanubia	Bátaszék, Mérnöki telep M6 TO 56	BAM	14	EN	Starčevo	6000-5500			see ref	5603-1525	M	M	see ref	adult	M	NA	-20.2	9.4					Bayliss et al. 2016
		Human	Hungary	Transdanubia	Bátaszék, Mérnöki telep M6 TO 56	BAM	14	EN	Starčevo	6000-5500			see ref	5603-1398	I	I	see ref	infant	I	NA	-19.7	13					Bayliss et al. 2016
46.205498	18.705033	Human	Hungary	Transdanubia	Bátaszék, Mérnöki telep M6 TO 56	BAM	14	EN	Starčevo	6000-5500		1516	BAM20	BAM20	F	F	23-27	adult	F	Costa	-21.138	10.2408	1.1	13.4525	37.9203	3.28864	This study
46.205498	18.705033	Human	Hungary	Transdanubia	Bátaszék, Mérnöki telep M6 TO 56	BAM	14	EN	Starčevo	6000-5500	5630-5561	775	BAM06	BAM06	U	NA	8-10	infant II	I2	Costa	-21.0688	10.115	1.24	14.5142	39.8015	3.1993	This study
46.205498	18.705033	Human	Hungary	Transdanubia	Bátaszék, Mérnöki telep M6 TO 56	BAM	14	EN	Starčevo	6000-5500	5657-5569	1435	BAM13	BAM13	U	NA	8-9	infant II	I2	Costa	-21.0453	7.51939	2.85	15.152	41.2226	3.17404	This study
46.205498	18.705033	Human	Hungary	Transdanubia	Bátaszék, Mérnöki telep M6 TO 56	BAM	14	EN	Starčevo	6000-5500		1513	BAM19	BAM19	U	NA	10-12	infant II	I2	Costa	-21.0071	10.2452	1.46	14.1273	40.1375	3.31464	This study
46.205498	18.705033	Human	Hungary	Transdanubia	Bátaszék, Mérnöki telep M6 TO 56	BAM	14	EN	Starčevo	6000-5500	5719-5665	1436	BAM14	BAM14	M	M	30-50	matur	M	Costa	-20.9366	9.5308	1.56	15.5502	41.1682	3.08868	This study
46.205498	18.705033	Human	Hungary	Transdanubia	Bátaszék, Mérnöki telep M6 TO 56	BAM	14	EN	Starčevo	6000-5500	5623-5562	1372	BAM11	BAM11	M	M	35-45	matur	M	Costa	-20.9309	10.9779	1.64	14.8746	39.8516	3.1294	This study
46.205498	18.705033	Human	Hungary	Transdanubia	Bátaszék, Mérnöki telep M6 TO 56	BAM	14	EN	Starčevo	6000-5500	5773-5710	1483	BAM17	BAM17	U	NA	7-8	infant II	I2	Costa	-20.8834	9.43379	1.57	14.1824	38.4621	3.16396	This study
46.205498	18.705033	Human	Hungary	Transdanubia	Bátaszék, Mérnöki telep M6 TO 56	BAM	14	EN	Starčevo	6000-5500	5761-5677	721	BAM02	BAM02	F	F	30-40	adult	F	Costa	-20.8738	9.86809	1.43	14.7386	40.7632	3.22671	This study
46.205498	18.705033	Human	Hungary	Transdanubia	Bátaszék, Mérnöki telep M6 TO 56	BAM	14	EN	Starčevo	6000-5500		1531	BAM24	BAM24	F	F	40-50	matur	F	Costa	-20.8608	10.1783	1.68	13.4616	37.1245	3.21743	This study
46.205498	18.705033	Human	Hungary	Transdanubia	Bátaszék, Mérnöki telep M6 TO 56	BAM	14	EN	Starčevo	6000-5500		1362	BAM10	BAM10	F	F	30-40	adult	F	Costa	-20.8596	9.76696	1.19	14.5256	40.0792	3.21912	This study
46.205498	18.705033	Human	Hungary	Transdanubia	Bátaszék, Mérnöki telep M6 TO 56	BAM	14	EN	Starčevo	6000-5500	5615-5522	1528	BAM23	BAM23	F	F	45-55	matur	F	Costa	-20.8565	10.6408	1.92	14.579	40.604	3.24931	This study
46.205498	18.705033	Human	Hungary	Transdanubia	Bátaszék, Mérnöki telep M6 TO 56	BAM	14	EN	Starčevo	6000-5500		727	BAM03	BAM03	M	M	24-26	adult	M	Costa	-20.8236	10.7128	1.8	15.2001	41.6412	3.19612	This study
46.205498	18.705033	Human	Hungary	Transdanubia	Bátaszék, Mérnöki telep M6 TO 56	BAM	14	EN	Starčevo	6000-5500	5623-5560	797	BAM08	BAM08	F	F	35-45	matur	F	Costa	-20.8085	9.77585	4.07	14.4688	39.7397	3.20432	This study
46.205498	18.705033	Human	Hungary	Transdanubia	Bátaszék, Mérnöki telep M6 TO 56	BAM	14	EN	Starčevo	6000-5500		792	BAM07	BAM07	U	NA	6-8	infant II	I2	Costa	-20.7974	9.05353	1.8	14.5801	40.056	3.20521	This study
46.205498	18.705033	Human	Hungary	Transdanubia	Bátaszék, Mérnöki telep M6 TO 56	BAM	14	EN	Starčevo	6000-5500	5659-5572	1527	BAM22	BAM22	F	F	40-50	matur	F	Costa	-20.7409	10.3886	1.06	14.1269	38.8739	3.21038	This study
46.205498	18.705033	Human	Hungary	Transdanubia	Bátaszék, Mérnöki telep M6 TO 56	BAM	14	EN	Starčevo	6000-5500		1461	BAM16	BAM16	M	M	45-55	matur	M	Costa	-20.6994	10.7125	1.47	14.6337	40.4804	3.22727	This study
46.205498	18.705033	Human	Hungary	Transdanubia	Bátaszék, Mérnöki telep M6 TO 56	BAM	14	EN	Starčevo	6000-5500		1061	BAM09	BAM09	M	M	40-50	matur	M	Costa	-20.6428	9.07428	1.48	14.5196	40.1129	3.22312	This study
46.205498	18.705033	Human	Hungary	Transdanubia	Bátaszék, Mérnöki telep M6 TO 56	BAM	14	EN	Starčevo	6000-5500	5542-5484	746	BAM05	BAM05	U	NA	9-11	infant II	I2	Costa	-20.6156	8.57496	1.24	12.4181	34.2132	3.21428	This study
46.205498	18.705033	Human	Hungary	Transdanubia	Bátaszék, Mérnöki telep M6 TO 56	BAM	14	EN	Starčevo	6000-5500	5656-5564	1532	BAM25	BAM25	U	NA	20-30	adult	NA	Costa	-20.6148	10.0118	1.6	14.2936	39.3754	3.21388	This study
46.205498	18.705033	Human	Hungary	Transdanubia	Bátaszék, Mérnöki telep M6 TO 56	BAM	14	EN	Starčevo	6000-5500	5629-5565	745	BAM04	BAM04	U	NA	35-45	matur	NA	Costa	-20.5803	10.5717	4.18	15.6939	43.2326	3.21385	This study
46.205498	18.705033	Human	Hungary	Transdanubia	Bátaszék, Mérnöki telep M6 TO 56	BAM	14	EN	Starčevo	6000-5500		1449	BAM15	BAM15	F?	F	17-18	juvenile	F	Costa	-20.5688	10.838	1.33	15.2913	40.6701	3.10961	This study
46.205498	18.705033	Human	Hungary	Transdanubia	Bátaszék, Mérnöki telep M6 TO 56	BAM	14	EN	Starčevo	6000-5500	5620-5559	688	BAM01	BAM01	F	F	23-27	adult	F	Costa	-20.5454	9.11461	1	15.4896	42.7898	3.22296	This study
46.205498	18.705033	Human	Hungary	Transdanubia	Bátaszék, Mérnöki telep M6 TO 56	BAM	14	EN	Starčevo	6000-5500		1398	BAM12	BAM12	U	NA	± 1	infant I	I	Costa	-20.3735	12.0579	1.63	17.0923	45.0454	3.07448	This study
46.205498	18.705033	Human	Hungary	Transdanubia	Bátaszék, Mérnöki telep M6 TO 56	BAM	14	EN	Starčevo	6000-5500	5771-5675	1533	BAM26	BAM26	M	M	35-45	matur	M	Costa	-20.349	9.84917	2.72	13.6055	37.9964	3.25816	This study
46.205498	18.705033	Human	Hungary	Transdanubia	Bátaszék, Mérnöki telep M6 TO 56	BAM	14	EN	Starčevo	6000-5500	5643-5566	1525	BAM21	BAM21	M	M	25-30	adult	M	Costa	-20.1935	9.39641	2.81	13.6085	36.801	3.15497	This study
47.2036	21.5299	Human	Hungary	Alföld	Berettyóújfalu-Morotva-liget	BEM	47	EN	Körös	6000-5500	-	47/52		HUNG277	Female (morphology)	F	NA	adult	F	Fibula	-20.5	8.8		13.9	39.2	3.3	Gamarra et al. 2018
47.2036	21.5299	Human	Hungary	Alföld	Berettyóújfalu-Morotva-liget	BEM	47	EN	Körös	6000-5500	-	44/44		HUNG276	Female (DNA)	F	NA	adult	F	Long bone	-20.4	10.1		13.8	38.2	3.2	Gamarra et al. 2018
47.23	21.53	Human	Hungary	Alföld	Berettyóújfalu-Nagy-Bócs dűlő	BENA	42	EN	Körös	6000-5500		998 | 2304	BENA11	BENA11	NA	NA	NA	NA	NA	Femur	-20.67	10.26	1.1	16.1469	43.7082	3.16	This study
47.23	21.53	Human	Hungary	Alföld	Berettyóújfalu-Nagy-Bócs dűlő	BENA	42	EN	Körös	6000-5500	5517-5479	27 | 380	BENA03	BENA03	U	NA	6-7	infant II	I2	Cranium	-20.53	9.29	0.98	15.8571	43.0694	3.17	This study
47.23	21.53	Human	Hungary	Alföld	Berettyóújfalu-Nagy-Bócs dűlő	BENA	42	EN	Körös	6000-5500	5622-5560	27 | 368	BENA01	BENA01	NA	NA	NA	NA	NA	Mandibula	-20.09	8.98	1.04	15.24	42.03	3.21	This study
47.23	21.53	Human	Hungary	Alföld	Berettyóújfalu-Nagy-Bócs dűlő	BENA	42	MN	Esztár	5500-5000		179 | 540	BENA08	BENA08	F	F	32-38	adult	F	Costa	-21.05	10.16	1.86	14.5597	41.4045	3.16	This study
47.23	21.53	Human	Hungary	Alföld	Berettyóújfalu-Nagy-Bócs dűlő	BENA	42	MN	Esztár	5500-5000		179 | 476	BENA07	BENA07	U	NA	12-14	juvenile	NA	Long bone	-20.47	10.49	1.5	16.2077	44.0867	3.17	This study
47.23	21.53	Human	Hungary	Alföld	Berettyóújfalu-Nagy-Bócs dűlő	BENA	42	MN	Esztár	5500-5000		176 | 420	BENA05	BENA05	M	M	23-39	adult	M	Femur	-20.14	9.73	1.08	14.5535	41.0089	3.29	This study
47.23	21.53	Human	Hungary	Alföld	Berettyóújfalu-Nagy-Bócs dűlő	BENA	42	MN	Esztár	5500-5000	5480-5384	27 | 369	BENA02	BENA02	M	M	44-53	matur	M	Costa	-20.01	10.27	2.52	17.4992	46.2202	3.08	This study
47.23	21.53	Human	Hungary	Alföld	Berettyóújfalu-Nagy-Bócs dűlő	BENA	42	MN	Esztár	5500-5000		173 | 417	BENA06	BENA06	F	F	14-15	juvenile	F	Costa	-16.84	12.34	4.25	12.7303	34.0442	3.12	This study
47.23	21.53	Human	Hungary	Alföld	Berettyóújfalu-Nagy-Bócs dűlő	BENA	42	NA	NA	_		629 | 2311	BENA15	BENA15	NA	NA	NA	NA	NA	Cranium	-20.53	10.48	1.2	15.99	43.81	3.2	This study
47.23	21.53	Human	Hungary	Alföld	Berettyóújfalu-Nagy-Bócs dűlő	BENA	42	NA	NA	_		829 | 1899	BENA14	BENA14	NA	NA	NA	NA	NA	Costa	-20.41	9.9	2.77	16.35	43.91	3.13	This study
47.23	21.53	Human	Hungary	Alföld	Berettyóújfalu-Nagy-Bócs dűlő	BENA	42	NA	NA	_		454 | 1609	BENA12	BENA12	NA	NA	NA	NA	NA	Femur	-20.24	10.73	0.96	15.39	43.24	3.28	This study
46.7752	21.0486	Human	Hungary	Alföld	Békés-Povádzug	BEP	33	LN	Tisza	5000-4500		44 | 2292	BÉP04	BÉP04	M	M	NA	matur	M	Costa	-20.934	9.7634	1.85452	14.9789	41.8084	3.25634	This study
46.7752	21.0486	Human	Hungary	Alföld	Békés-Povádzug	BEP	33	LN	Tisza	5000-4500		1 | 2249	BÉP01	BÉP01	M	M	NA	adult	M	Costa	-20.901	11.0724	1.41316	15.4479	42.5072	3.21032	This study
46.7752	21.0486	Human	Hungary	Alföld	Békés-Povádzug	BEP	33	LN	Tisza	5000-4500		68 | 2316	BÉP07	BÉP07	F	F	NA	senil	F	Costa	-20.6784	9.99781	2.84569	13.0356	35.6452	3.19132	This study
46.7752	21.0486	Human	Hungary	Alföld	Békés-Povádzug	BEP	33	LN	Tisza	5000-4500		46 | 2294	BÉP05	BÉP05	M	M	NA	adult	M	Costa	-20.5596	9.2821	1.99792	15.5218	42.717	3.21078	This study
46.7752	21.0486	Human	Hungary	Alföld	Békés-Povádzug	BEP	33	LN	Tisza	5000-4500		42	BÉP02	BÉP02	M	M	NA	matur	M	Costa	-20.4816	9.94559	1.36852	14.9676	41.4835	3.23352	This study
46.7752	21.0486	Human	Hungary	Alföld	Békés-Povádzug	BEP	33	LN	Tisza	5000-4500		69 | 2317	BÉP08	BÉP08	U	NA	NA	NA	NA	Costa	-20.3493	9.46908	2.08514	15.2238	41.7013	3.19578	This study
46.7752	21.0486	Human	Hungary	Alföld	Békés-Povádzug	BEP	33	LN	Tisza	5000-4500		47 | 2295	BÉP06	BÉP06	U	NA	NA	NA	NA	Costa	-20.0992	9.35669	1.72199	14.1736	38.7105	3.18643	This study
46.7752	21.0486	Human	Hungary	Alföld	Békés-Povádzug	BEP	33	LN	Tisza	5000-4500		43	BÉP03	BÉP03	F	F	NA	adult	F	Costa	-19.8304	9.08181	1.14835	15.2312	41.7461	3.19764	This study
47.5034	18.6515	Human	Hungary	Transdanubia	Bicske Galagonyás	BICS	3	MN	Sopot	5000-4800		3. | 6/4/1970	BICS03	BICS03	M	M	42-48	matur	M	Costa	-19.5864	9.63648	2.69207	15.6255	42.2279	3.15289	This study
47.5034	18.6515	Human	Hungary	Transdanubia	Bicske Galagonyás	BICS	3	MN	Sopot	5000-4800		2. | 6/2/1970	BICS02	BICS02	M	M	44-50	matur	M	Costa	-19.5727	8.48112	3.50693	16.0795	43.4947	3.15532	This study
47.5034	18.6515	Human	Hungary	Transdanubia	Bicske Galagonyás	BICS	3	MN	Sopot	5000-4800		1959/1 | 08.06.1970	BICS05	BICS05	U	NA	11-12	juvenile	NA	Costa	-19.5046	8.93614	2.56292	16.666	44.6996	3.12909	This study
47.5034	18.6515	Human	Hungary	Transdanubia	Bicske Galagonyás	BICS	3	MN	Sopot	5000-4800		1. | 6/1/1970	BICS01	BICS01	M	M	41-45	matur	M	Costa	-19.404	9.12182	3.19664	15.6043	42.3263	3.16426	This study
46.742596	18.960856	Human	Hungary	Transdanubia	Bölcske Gyürüsvölgy	BOVO	10	MN	TLBK	5500-5000		41 | 55	BÖVÖ01	BÖVÖ01	NA	NA	NA	NA	NA	Cranium	-20.24	9.78	2.2	14.855	40.395	3.17	This study
46.742596	18.960856	Human	Hungary	Transdanubia	Bölcske Gyürüsvölgy	BOVO	10	MN	TLBK	5500-5000		62 | 82	BÖVÖ02	BÖVÖ02	NA	NA	NA	NA	NA	Costa	-19.64	9.75	3.23	15.22	41.415	3.17	This study
46.742596	18.960856	Human	Hungary	Transdanubia	Bölcske Gyürüsvölgy	BOVO	10	MN	TLBK	5500-5000		63 | 83	BÖVÖ03	BÖVÖ03	NA	NA	NA	NA	NA	Cranium	-19.63	9.16	1.97	15.165	41.31	3.18	This study
46.742596	18.960856	Human	Hungary	Transdanubia	Bölcske Gyürüsvölgy	BOVO	10	MN	TLBK	5500-5000		161 | 116	BÖVÖ04	BÖVÖ04	NA	NA	NA	NA	NA	Long bone	-19.4	10.61	2.19	13.905	38.26	3.21	This study
46.742596	18.960856	Human	Hungary	Transdanubia	Bölcske Gyürüsvölgy	BOVO	10	MN	TLBK	5500-5000		117 | 162	BÖVÖ05	BÖVÖ05	NA	NA	NA	NA	NA	Cranium	-19.34	8.71	2.83	14.64	40.05	3.19	This study
47.43186	19.025929	Human	Hungary	Transdanubia	Budakeszi 8. lh. Szőlőskert-Tangazdaság	BUD	4	MN	TLBK	5500-5000		382 (348)	BUD10	BUD10	U	NA	± 9	infant II	I2	Costa	-20.3702	8.8677	1.55	15.4638	42.6045	3.21431	This study
47.43186	19.025929	Human	Hungary	Transdanubia	Budakeszi 8. lh. Szőlőskert-Tangazdaság	BUD	4	MN	TLBK	5500-5000		631 (611)	BUD14	BUD14	U	NA	12-14	juvenile	NA	Costa	-20.2893	9.26321	1.55	15.406	43.4076	3.28852	This study
47.43186	19.025929	Human	Hungary	Transdanubia	Budakeszi 8. lh. Szőlőskert-Tangazdaság	BUD	4	MN	TLBK	5500-5000		389.2	BUD09	BUD09	NA	NA	NA	NA	NA	Costa	-20.1468	10.4213	1.95	15.2552	42.1338	3.22228	This study
47.43186	19.025929	Human	Hungary	Transdanubia	Budakeszi 8. lh. Szőlőskert-Tangazdaság	BUD	4	MN	TLBK	5500-5000		632 (611)	BUD15	BUD15	U	NA	± 10	infant II	I2	Costa	-20.1337	10.561	1.35	16.6243	45.7867	3.21361	This study
47.43186	19.025929	Human	Hungary	Transdanubia	Budakeszi 8. lh. Szőlőskert-Tangazdaság	BUD	4	MN	TLBK	5500-5000		388	BUD07	BUD07	U	NA	16-17	juvenile	NA	Costa	-20.0201	9.54339	1.39	15.2679	42.703	3.26311	This study
47.43186	19.025929	Human	Hungary	Transdanubia	Budakeszi 8. lh. Szőlőskert-Tangazdaság	BUD	4	MN	TLBK	5500-5000		557	BUD12	BUD12	F?	F	30-50	matur	F	Costa	-19.9181	9.90563	1.67	14.9693	41.5981	3.2423	This study
47.43186	19.025929	Human	Hungary	Transdanubia	Budakeszi 8. lh. Szőlőskert-Tangazdaság	BUD	4	MN	TLBK	5500-5000		378	BUD06	BUD06	M ?	M	23-26	adult	M	Costa	-19.8529	10.055	2.05	14.1662	39.1126	3.22079	This study
47.43186	19.025929	Human	Hungary	Transdanubia	Budakeszi 8. lh. Szőlőskert-Tangazdaság	BUD	4	MN	TLBK	5500-5000	5016-4937	503	BUD11	BUD11	M	M	30-40	adult	M	Costa	-19.8495	10.5932	3.28	15.734	43.1485	3.19952	This study
47.43186	19.025929	Human	Hungary	Transdanubia	Budakeszi 8. lh. Szőlőskert-Tangazdaság	BUD	4	MN	TLBK	5500-5000	5207-5066	201 (181) | 8/28/2006	BUD03	BUD03	M	M	23-25	adult	M	Costa	-19.7644	10.0073	1.39	15.7325	43.2821	3.20966	This study
47.43186	19.025929	Human	Hungary	Transdanubia	Budakeszi 8. lh. Szőlőskert-Tangazdaság	BUD	4	MN	TLBK	5500-5000	5206-5048	629 (509)	BUD13	BUD13	F	F	22-24	adult	F	Costa	-19.5579	9.89934	1.71	15.3619	42.3831	3.21875	This study
47.43186	19.025929	Human	Hungary	Transdanubia	Budakeszi 8. lh. Szőlőskert-Tangazdaság	BUD	4	MN	TLBK	5500-5000		297 | 9/20/2006	BUD05	BUD05	F	F	50-65	matur	F	Costa	-19.5127	10.0134	3.26	16.1676	44.5374	3.21385	This study
47.43186	19.025929	Human	Hungary	Transdanubia	Budakeszi 8. lh. Szőlőskert-Tangazdaság	BUD	4	MN	TLBK	5500-5000		87 | 4/7/2006	BUD01	BUD01	F	F	24-27	adult	F	Costa	-19.4469	8.67216	2.32	14.4195	39.8328	3.22459	This study
47.43186	19.025929	Human	Hungary	Transdanubia	Budakeszi 8. lh. Szőlőskert-Tangazdaság	BUD	4	MN	TLBK	5500-5000	5207-5068	100 (181) | 8/24/2006	BUD02	BUD02	F	F	25-30	adult	F	Costa	-19.2254	9.90734	1.24	15.5232	42.8785	3.22271	This study
47.171645	19.797752	Human	Hungary	Alföld	Cegléd 4/1	CEG	41	MN	Szakálhát	4900-4800		685	CEG12	CEG12	F	F	25-35	adult	F	Costa	-20.08	10.95	1.29	14.86	40.435	3.17	This study
47.171645	19.797752	Human	Hungary	Alföld	Cegléd 4/1	CEG	41	MN	Szakálhát	4900-4800		662	CEG10	CEG10	F	F	30-35	adult	F	Costa	-20.04	10.19	8.21	16.845	45.425	3.14	This study
47.171645	19.797752	Human	Hungary	Alföld	Cegléd 4/1	CEG	41	MN	Szakálhát	4900-4800		680	CEG11	CEG11	M	M	30-40	adult	M	Costa	-20.02	10.7	3.74	15.93	43.18	3.16	This study
47.171645	19.797752	Human	Hungary	Alföld	Cegléd 4/1	CEG	41	MN	Szakálhát	4900-4800		544	CEG05	CEG05	F	F	35-45	adult	F	Costa	-20.01	10.31	5.98	16.715	45.19	3.15	This study
47.171645	19.797752	Human	Hungary	Alföld	Cegléd 4/1	CEG	41	MN	Szakálhát	4900-4800		686	CEG13	CEG13	U	NA	8-10	infant II	I2	Long bone	-19.91	10.14	6.41	16.32	44.365	3.17	This study
47.171645	19.797752	Human	Hungary	Alföld	Cegléd 4/1	CEG	41	MN	Szakálhát	4900-4800		545	CEG06	CEG06	F	F	23-39	adult	F	Costa	-19.85	10.18	7	16.19	43.9	3.16	This study
47.171645	19.797752	Human	Hungary	Alföld	Cegléd 4/1	CEG	41	MN	Szakálhát	4900-4800		540	CEG04	CEG04	M	M	30-40	adult	M	Costa	-19.77	9.9	8.16	16.95	46.295	3.19	This study
47.171645	19.797752	Human	Hungary	Alföld	Cegléd 4/1	CEG	41	MN	Szakálhát	4900-4800		728	CEG15	CEG15	M	M	16-17	juvenile	M	Costa	-19.7	10.82	5.91	16.075	43.75	3.17	This study
47.171645	19.797752	Human	Hungary	Alföld	Cegléd 4/1	CEG	41	MN	Szakálhát	4900-4800		610	CEG09	CEG09	M	M	35-40	adult	M	Costa	-19.68	10.15	6.35	16.855	45.76	3.17	This study
47.171645	19.797752	Human	Hungary	Alföld	Cegléd 4/1	CEG	41	MN	Szakálhát	4900-4800		726	CEG14	CEG14	U	NA	7-8	infant II	I2	Costa	-19.68	9.97	4.36	15.835	43.035	3.29	This study
47.171645	19.797752	Human	Hungary	Alföld	Cegléd 4/1	CEG	41	MN	Szakálhát	4900-4800		546	CEG07	CEG07	M	M	40-50	matur	M	Costa	-19.67	10.79	4.88	16.445	44.385	3.15	This study
47.171645	19.797752	Human	Hungary	Alföld	Cegléd 4/1	CEG	41	MN	Szakálhát	4900-4800		215	CEG01	CEG01	U	NA	7-9	infant II	I2	Costa	-19.65	10.3	5.1	16.22	44.17	3.18	This study
47.171645	19.797752	Human	Hungary	Alföld	Cegléd 4/1	CEG	41	MN	Szakálhát	4900-4800		560	CEG08	CEG08	U	NA	8-9	infant II	I2	Costa	-19.59	10.27	11.42	17.14	46.505	3.16	This study
47.171645	19.797752	Human	Hungary	Alföld	Cegléd 4/1	CEG	41	MN	Szakálhát	4900-4800		451	CEG03	CEG03	M ?	M	30-40	adult	M	Costa	-19.52	10.65	4.66	16.44	44.925	3.19	This study
47.171645	19.797752	Human	Hungary	Alföld	Cegléd 4/1	CEG	41	MN	Szakálhát	4900-4800		439	CEG02	CEG02	U	NA	± 6	infant I	I	Costa	-19.45	10.31	3.93	16.145	43.78	3.16	This study
47.1988	19.789	Human	Hungary	Alföld	Cegléd Ipari park	CGIP	40	MN	Szakálhát	4900-4800		10	CGIP08	CGIP08	F	F	23+	adult	F	Cranium	-22.5	10.53	2.48	14.78	39.645	3.13	This study
47.1988	19.789	Human	Hungary	Alföld	Cegléd Ipari park	CGIP	40	MN	Szakálhát	4900-4800		8	CGIP05	CGIP05	F	F	23-59	NA	F	Cranium	-20.06	9.44	1.9	14.365	39.105	3.17	This study
47.1988	19.789	Human	Hungary	Alföld	Cegléd Ipari park	CGIP	40	MN	Szakálhát	4900-4800		228	CGIP09	CGIP09	U	NA	NA	NA	NA	Cranium	-19.64	9.79	4.82	15.54	42.505	3.19	This study
47.1988	19.789	Human	Hungary	Alföld	Cegléd Ipari park	CGIP	40	MN	Szakálhát	4900-4800		4 | 125	CGIP01	CGIP01	F	F	23-x	adult	F	Cranium	-19.46	10.87	2.5	15.135	41.86	3.23	This study
47.1988	19.789	Human	Hungary	Alföld	Cegléd Ipari park	CGIP	40	MN	Szakálhát	4900-4800		9 | 146	CGIP06	CGIP06	U	NA	10-11	infant II	I2	Cranium	-19.26	10.47	5.28	15.785	42.735	3.11	This study
47.510621	18.616927	Human	Hungary	Transdanubia	Csabdi Télizöldes	CSAT	2	LN	Lengyel	4900-4400			CSAT31	CSAT31	U	NA	8-10	infant II	I2	Costa	-21.57	10.3	1.2	13.55	37.37	3.22	This study
47.510621	18.616927	Human	Hungary	Transdanubia	Csabdi Télizöldes	CSAT	2	LN	Lengyel	4900-4400			CSAT29	CSAT29	U	NA	12-13	infant II	I2	Cranium	-21.38	11.5	1.97	13.96	38.47	3.22	This study
47.510621	18.616927	Human	Hungary	Transdanubia	Csabdi Télizöldes	CSAT	2	LN	Lengyel	4900-4400			CSAT32	CSAT32	U	NA	7-14	infant II	I2	Cranium	-21.32	11.44	2.7	17.04	46.84	3.21	This study
47.510621	18.616927	Human	Hungary	Transdanubia	Csabdi Télizöldes	CSAT	2	LN	Lengyel	4900-4400		10.	CSAT07	CSAT07	F	F	23-39	adult	F	Costa	-21.28	10.55	3.38	14.07	38.26	3.17	This study
47.510621	18.616927	Human	Hungary	Transdanubia	Csabdi Télizöldes	CSAT	2	LN	Lengyel	4900-4400			CSAT30	CSAT30	F	F	30-36	adult	F	Costa	-21.27	10.53	1.48	14.96	40.94	3.19	This study
47.510621	18.616927	Human	Hungary	Transdanubia	Csabdi Télizöldes	CSAT	2	LN	Lengyel	4900-4400		13.2 | VII.	CSAT11	CSAT11	U	NA	12-14	infant II	I2	Costa	-21.23	9.6	1.8	13.95	38.23	3.2	This study
47.510621	18.616927	Human	Hungary	Transdanubia	Csabdi Télizöldes	CSAT	2	LN	Lengyel	4900-4400		14.1 (pit H) | 78.VII. 12	CSAT12	CSAT12	U	NA	7-9	infant II	I2	Costa	-21.23	11.58	1.7	14.69	40.03	3.18	This study
47.510621	18.616927	Human	Hungary	Transdanubia	Csabdi Télizöldes	CSAT	2	LN	Lengyel	4900-4400			CSAT26	CSAT26	F	F	25-35	adult	F	Costa	-21.18	10.41	5.94	15.16	41.06	3.16	This study
47.510621	18.616927	Human	Hungary	Transdanubia	Csabdi Télizöldes	CSAT	2	LN	Lengyel	4900-4400		21.	CSAT22	CSAT22	U	NA	8-10	infant II	I2	Cranium	-21.18	9.89	1.62	14.15	38.79	3.2	This study
47.510621	18.616927	Human	Hungary	Transdanubia	Csabdi Télizöldes	CSAT	2	LN	Lengyel	4900-4400		20. | XI.	CSAT21	CSAT21	U	NA	9-10	infant II	I2	Costa	-21.18	11.09	2.78	14.67	40.02	3.18	This study
47.510621	18.616927	Human	Hungary	Transdanubia	Csabdi Télizöldes	CSAT	2	LN	Lengyel	4900-4400		17. | 79.VII.18	CSAT18	CSAT18	M	M	25-35	adult	M	Costa	-21.14	11.74	3.48	14.37	39.16	3.18	This study
47.510621	18.616927	Human	Hungary	Transdanubia	Csabdi Télizöldes	CSAT	2	LN	Lengyel	4900-4400	4784-4687		CSAT25	CSAT25	M	M	40-60	matur	M	Cranium	-21.1	11.25	1.24	14.66	40.38	3.21	This study
47.510621	18.616927	Human	Hungary	Transdanubia	Csabdi Télizöldes	CSAT	2	LN	Lengyel	4900-4400		12. | 78. IV. 22	CSAT09	CSAT09	F	F	46-52	matur	F	Costa	-21.09	11.22	4.76	14.79	40.03	3.16	This study
47.510621	18.616927	Human	Hungary	Transdanubia	Csabdi Télizöldes	CSAT	2	LN	Lengyel	4900-4400		15 (Group 1) | VIII.	CSAT14	CSAT14	F	F	23-39	adult	F	Costa	-21.08	10.91	3.23	14.72	40.16	3.18	This study
47.510621	18.616927	Human	Hungary	Transdanubia	Csabdi Télizöldes	CSAT	2	LN	Lengyel	4900-4400		14.2 (pit H) | 78.IV.22	CSAT13	CSAT13	U	NA	11	infant II	I2	Costa	-21.03	11.35	3.89	14.64	39.76	3.17	This study
47.510621	18.616927	Human	Hungary	Transdanubia	Csabdi Télizöldes	CSAT	2	LN	Lengyel	4900-4400		15 (Group 2) | VIII.	CSAT15	CSAT15	F	F	42-48	matur	F	Cranium	-21	10.48	1.69	12.68	34.76	3.2	This study
47.510621	18.616927	Human	Hungary	Transdanubia	Csabdi Télizöldes	CSAT	2	LN	Lengyel	4900-4400			CSAT27	CSAT27	F	F	46-52	matur	F	Costa	-20.99	10.41	3.24	15.01	41.06	3.19	This study
47.510621	18.616927	Human	Hungary	Transdanubia	Csabdi Télizöldes	CSAT	2	LN	Lengyel	4900-4400		19. | II.	CSAT20	CSAT20	F	F	48-57	matur	F	Cranium	-20.93	11.33	2.2	14.7	40.15	3.19	This study
47.510621	18.616927	Human	Hungary	Transdanubia	Csabdi Télizöldes	CSAT	2	LN	Lengyel	4900-4400		11. | 78.X.22	CSAT08	CSAT08	F	F	20-26	adult	F	Costa	-20.91	10.02	3.23	14.72	39.85	3.16	This study
47.510621	18.616927	Human	Hungary	Transdanubia	Csabdi Télizöldes	CSAT	2	LN	Lengyel	4900-4400			CSAT33	CSAT33	U	NA	4-5	infant I	I	Costa	-20.78	11.17	3.95	14.88	40.68	3.19	This study
47.510621	18.616927	Human	Hungary	Transdanubia	Csabdi Télizöldes	CSAT	2	LN	Lengyel	4900-4400		13.1 | VII.	CSAT10	CSAT10	U	NA	3-4	infant I	I	Costa	-20.53	11.1	2.32	14.79	39.96	3.15	This study
47.510621	18.616927	Human	Hungary	Transdanubia	Csabdi Télizöldes	CSAT	2	LN	Lengyel	4900-4400		2. | 78.X.9	CSAT02	CSAT02	F	F	40-50	matur	F	Costa	-20.48	10.81	2.34	14.96	40.62	3.17	This study
47.510621	18.616927	Human	Hungary	Transdanubia	Csabdi Télizöldes	CSAT	2	LN	Lengyel	4900-4400		7. | 78.IV.20	CSAT05	CSAT05	M	M	42-48	matur	M	Costa	-20.28	10.4	1	14.66	39.84	3.17	This study
47.510621	18.616927	Human	Hungary	Transdanubia	Csabdi Télizöldes	CSAT	2	LN	Lengyel	4900-4400		4. | 78.IV. 11	CSAT03	CSAT03	M	M	14-16	juvenile	M	Costa	-19.99	10.45	1.13	14.8	40.41	3.19	This study
47.510621	18.616927	Human	Hungary	Transdanubia	Csabdi Télizöldes	CSAT	2	LN	Lengyel	4900-4400			CSAT28	CSAT28	U	NA	1,5-2	infant I	I	Cranium	-19.9	12.86	4.7	14.89	40.49	3.17	This study
47.510621	18.616927	Human	Hungary	Transdanubia	Csabdi Télizöldes	CSAT	2	LN	Lengyel	4900-4400		1.	CSAT01	CSAT01	M	M	25-35	adult	M	Costa	-19.63	10.22	2.37	15.05	40.57	3.14	This study
46.21	20.23	Human	Hungary	Alföld	Deszk, 1. sz. olajkút	DES	29	EN	Körös	6000-5500	6010-5780 (2 σ)	6 | 5254	DES06	DES06	F	F	30-35	adult	F	Costa	-20.1906	10.4854	5.26	15.7988	43.3319	3.19984	This study
46.21	20.23	Human	Hungary	Alföld	Deszk, 1. sz. olajkút	DES	29	MN	Szakálhát	4900-4800	5320-5030 (2 σ)	5 | 5253	DES05	DES05	F	F	30-35	adult	F	Costa	-19.6298	10.4723	3.79	15.0401	41.4363	3.21425	This study
47.5249	21.5861	Human	Hungary	Alföld	Debrecen-Tócópart, Erdőalja	DETE	46	MN	ALBK	5500-5000	-	994/1625		HUNG307	?	NA	Infant?	adult	I	Long bone	-20.6	10.5		14.4	42.9	3.5	Gamarra et al. 2018
47.5249	21.5861	Human	Hungary	Alföld	Debrecen-Tócópart, Erdőalja	DETE	46	MN	ALBK	5500-5000	-	221/576		HUNG301	male	M	45-55	adult	M	Cranial fragment	-20.4	10.7		15.2	43.4	3.3	Gamarra et al. 2018
47.5249	21.5861	Human	Hungary	Alföld	Debrecen-Tócópart, Erdőalja	DETE	46	MN	ALBK	5500-5000	-	1421/1770		HUNG306	Female	F	40-59	adult	F	MC	-20.1	10		15.5	43.3	3.3	Gamarra et al. 2018
47.5249	21.5861	Human	Hungary	Alföld	Debrecen-Tócópart, Erdőalja	DETE	46	MN	ALBK	5500-5000	-	223/578		HUNG299	Male?	M	23-29	infant	M	Cranial fragment	-20	10.2		12.4	34.9	3.3	Gamarra et al. 2018
47.5249	21.5861	Human	Hungary	Alföld	Debrecen-Tócópart, Erdőalja	DETE	46	MN	ALBK	5500-5000	-	930/989		HUNG303	Male? (morphology)	M	30-35	adult	M	Long bone	-20	10.4		14.7	40.5	3.2	Gamarra et al. 2018
47.5249	21.5861	Human	Hungary	Alföld	Debrecen-Tócópart, Erdőalja	DETE	46	MN	ALBK	5500-5000	-	1412/1761		HUNG302	Male (motphology)Female (DNA)	M	40-59	adult	M	Long bone	-19.8	9.2		14.4	39.7	3.2	Gamarra et al. 2018
47.5249	21.5861	Human	Hungary	Alföld	Debrecen-Tócópart, Erdőalja	DETE	46	MN	ALBK	5500-5000	-	921/1557		HUNG304	?	NA	8-10	adult	I2	Lower M1	-19.7	10.1		14.1	39.1	3.2	Gamarra et al. 2018
47.5249	21.5861	Human	Hungary	Alföld	Debrecen-Tócópart, Erdőalja	DETE	46	MN	ALBK	5500-5000	-	101/278		HUNG300	?	NA	14-16	adult	NA	Long bone	-19.5	9.5		12	33.7	3.3	Gamarra et al. 2018
47.47	21.5	Human	Hungary	Alföld	Ebes-Sajtgyár	EBSA	44	MN	Esztár	5500-5000		95	EBSA04	EBSA04	NA	NA	NA	NA	NA	Femur	-20.5193	9.79449	1.57756	15.2573	41.992	3.2113	This study
47.47	21.5	Human	Hungary	Alföld	Ebes-Sajtgyár	EBSA	44	MN	Esztár	5500-5000		41	EBSA01	EBSA01	NA	NA	NA	NA	NA	Costa	-19.9469	10.9337	1.72286	14.4441	39.3444	3.17789	This study
47.47	21.5	Human	Hungary	Alföld	Ebes-Sajtgyár	EBSA	44	MN	Esztár	5500-5000		75	EBSA03	EBSA03	NA	NA	NA	NA	NA	Long bone	-19.8973	10.2949	1.55131	12.9664	35.8042	3.22202	This study
47.47	21.5	Human	Hungary	Alföld	Ebes-Sajtgyár	EBSA	44	MN	Esztár	5500-5000		56	EBSA02	EBSA02	NA	NA	NA	NA	NA	Costa	-19.4773	8.18968	1.51242	14.3859	39.6164	3.21281	This study
47.48	21.5	Human	Hungary	Alföld	Ebes- Zsong-völgy	EBVO	43	MN	Esztár	5500-5000		1313	EBVÖ02	EBVÖ02	NA	NA	NA	NA	NA	Cranium	-20.2965	10.1903	1.84228	13.5212	37.1592	3.20641	This study
47.48	21.5	Human	Hungary	Alföld	Ebes- Zsong-völgy	EBVO	43	MN	Esztár	5500-5000		1412	EBVÖ05	EBVÖ05	NA	NA	NA	NA	NA	Costa	-19.9237	9.26935	1.3253	14.7742	40.196	3.17435	This study
47.48	21.5	Human	Hungary	Alföld	Ebes- Zsong-völgy	EBVO	43	MN	Esztár	5500-5000		1408	EBVÖ04	EBVÖ04	NA	NA	NA	NA	NA	Costa	-19.6439	9.02473	2.73244	15.2061	41.0132	3.14666	This study
47.48	21.5	Human	Hungary	Alföld	Ebes- Zsong-völgy	EBVO	43	MN	Esztár	5500-5000		1370	EBVÖ03	EBVÖ03	NA	NA	NA	NA	NA	Long bone	-19.5776	9.81027	1.78838	14.6323	40.1748	3.20333	This study
47.019384	17.962425	Human	Hungary	Transdanubia	Felsőörs-Bárókert	FEB	6	LN	Lengyel	4900-4400		100	FEB03	FEB03	NA	NA	NA	NA	NA	Costa	-20.14	10.11	4.24	14.38	39.03	3.17	This study
47.019384	17.962425	Human	Hungary	Transdanubia	Felsőörs-Bárókert	FEB	6	LN	Lengyel	4900-4400		42	FEB05	FEB05	NA	NA	NA	NA	NA	Costa	-20.06	8.57	2.07	13.67	37.52	3.2	This study
47.019384	17.962425	Human	Hungary	Transdanubia	Felsőörs-Bárókert	FEB	6	LN	Lengyel	4900-4400		38 | 1	FEB01	FEB01	NA	NA	NA	NA	NA	Costa	-19.9	10.4	1.57	14.2	39.2	3.22	This study
47.019384	17.962425	Human	Hungary	Transdanubia	Felsőörs-Bárókert	FEB	6	LN	Lengyel	4900-4400		38 | 2	FEB02	FEB02	NA	NA	NA	NA	NA	Costa	-19.61	10.96	3.94	14.57	39.56	3.17	This study
47.019384	17.962425	Human	Hungary	Transdanubia	Felsőörs-Bárókert	FEB	6	LN	Lengyel	4900-4400		133	FEB04	FEB04	NA	NA	NA	NA	NA	Costa	-19.15	9.94	3.93	14.86	40.12	3.15	This study
47.7495	20.4151	Human	Hungary	Alföld	Füzesabony-Gubakut	FUS	55	MN	ALBK	5500-5000	-	24/8		HUNG375	Female	F	23-29	adult	F	Long bone	-20.2	10.9		15.3	43.7	3.3	Gamarra et al. 2018
47.7495	20.4151	Human	Hungary	Alföld	Füzesabony-Gubakut	FUS	55	MN	ALBK	5500-5000	-	25/9		HUNG373	Female	F	44-50	adult	F	Long bone	-20.1	10.9		15.2	42.7	3.3	Gamarra et al. 2018
47.7495	20.4151	Human	Hungary	Alföld	Füzesabony-Gubakut	FUS	55	MN	ALBK	5500-5000	-	5/2		HUNG371	Male	M	25-34	adult	M	Costa	-19.9	11.2		15.5	42.5	3.2	Gamarra et al. 2018
47.7495	20.4151	Human	Hungary	Alföld	Füzesabony-Gubakut	FUS	55	MN	ALBK	5500-5000	-	17/7		HUNG372	Male (DNA)	M	23-29	adult	M	Lower M1	-19.2	11.4		14.6	39.8	3.2	Gamarra et al. 2018
47.7495	20.4151	Human	Hungary	Alföld	Füzesabony-Gubakut	FUS	55	MN	ALBK	5500-5000	5320–5070	7	_	_	undet.	NA	>20	adult	NA	long bone	-20.2	10.2	see Appendix in Bickle and Whittle 2013	see Appendix in Bickle and Whittle 2013	see Appendix in Bickle and Whittle 2013	see Appendix in Bickle and Whittle 2013	Whittle et al. 2013
47.7495	20.4151	Human	Hungary	Alföld	Füzesabony-Gubakut	FUS	55	MN	ALBK	5500-5000	5466–4991	2	_	_	undet.	NA	<20	juvenile	NA	long bone	-20	10.6	see Appendix in Bickle and Whittle 2013	see Appendix in Bickle and Whittle 2013	see Appendix in Bickle and Whittle 2013	see Appendix in Bickle and Whittle 2013	Whittle et al. 2013
47.7495	20.4151	Human	Hungary	Alföld	Füzesabony-Gubakut	FUS	55	MN	ALBK	5500-5000	5350–5210	1	_	_	female?	F	_	adult	F	long bone	-19.9	9.9	see Appendix in Bickle and Whittle 2013	see Appendix in Bickle and Whittle 2013	see Appendix in Bickle and Whittle 2013	see Appendix in Bickle and Whittle 2013	Whittle et al. 2013
47.7495	20.4151	Human	Hungary	Alföld	Füzesabony-Gubakut	FUS	55	MN	ALBK	5500-5000	5380–5210	4	_	_	female	F	_	adult	F	Costa	-19.8	10.2	see Appendix in Bickle and Whittle 2013	see Appendix in Bickle and Whittle 2013	see Appendix in Bickle and Whittle 2013	see Appendix in Bickle and Whittle 2013	Whittle et al. 2013
47.7495	20.4151	Human	Hungary	Alföld	Füzesabony-Gubakut	FUS	55	MN	ALBK	5500-5000	5370–5200	10	_	_	male	M	>40	matur	M	Costa	-19.8	10.5	see Appendix in Bickle and Whittle 2013	see Appendix in Bickle and Whittle 2013	see Appendix in Bickle and Whittle 2013	see Appendix in Bickle and Whittle 2013	Whittle et al. 2013
48.41	21.17	Human	Hungary	Alföld	Garadna-Elkerülö	GAEL	68	MN	ALBK	5500-5000	-	187	GAEL12	GAEL12	U	NA	11-13	infant II	I2	Costa	-20.35	10.08	6.46	16.18	43.52	3.14	This study
48.41	21.17	Human	Hungary	Alföld	Garadna-Elkerülö	GAEL	68	MN	ALBK	5500-5000	-	86 + 52	GAEL06	GAEL06	M	M	23-40	adult	M	Cranium	-20.07	9.69	2.8	14.9	40.23	3.15	This study
48.41	21.17	Human	Hungary	Alföld	Garadna-Elkerülö	GAEL	68	MN	ALBK	5500-5000	-	120	GAEL09	GAEL09	F	F	23-40	adult	F	Costa	-19.95	9.72	1.73	13.43	36.505	3.17	This study
48.41	21.17	Human	Hungary	Alföld	Garadna-Elkerülö	GAEL	68	MN	ALBK	5500-5000	-	38	GAEL02	GAEL02	M	M	40-80	matur	M	Femur	-19.95	10.15	3.05	16.17	43.69	3.15	This study
48.41	21.17	Human	Hungary	Alföld	Garadna-Elkerülö	GAEL	68	MN	ALBK	5500-5000	-	62	GAEL04	GAEL04	U	NA	13-14	juvenile	NA	Costa	-19.94	9.38	6.47	16.275	43.885	3.15	This study
48.41	21.17	Human	Hungary	Alföld	Garadna-Elkerülö	GAEL	68	MN	ALBK	5500-5000	-	109	GAEL07	GAEL07	M	M	23-40	adult	M	Costa	-19.94	9.8	4.67	15.93	43.4	3.18	This study
48.41	21.17	Human	Hungary	Alföld	Garadna-Elkerülö	GAEL	68	MN	ALBK	5500-5000	-	138	GAEL10	GAEL10	U	NA	3-4	infant I	I	Cranium	-19.94	9.94	1.63	15	40.895	3.18	This study
48.41	21.17	Human	Hungary	Alföld	Garadna-Elkerülö	GAEL	68	MN	ALBK	5500-5000	-	83	GAEL05	GAEL05	F	F	30-60	matur	F	Costa	-19.92	9.38	9.7	16.495	44.53	3.15	This study
48.41	21.17	Human	Hungary	Alföld	Garadna-Elkerülö	GAEL	68	MN	ALBK	5500-5000	-	57	GAEL03	GAEL03	M	M	30-60	matur	M	Costa	-19.89	9.72	7.51	16	43.315	3.16	This study
48.41	21.17	Human	Hungary	Alföld	Garadna-Elkerülö	GAEL	68	MN	ALBK	5500-5000	-	119	GAEL08	GAEL08	U	NA	5	infant I	I	Costa	-19.85	9.28	1.2	13.81	37.78	3.19	This study
48.41	21.17	Human	Hungary	Alföld	Garadna-Elkerülö	GAEL	68	MN	ALBK	5500-5000	-	20	GAEL01	GAEL01	F	F	30-60	matur	F	Costa	-19.7	9.52	6.5	16.06	43.54	3.16	This study
48.41	21.17	Human	Hungary	Alföld	Garadna-Elkerülö	GAEL	68	MN	ALBK	5500-5000	-	168	GAEL11	GAEL11	M	M	23-40	adult	M	Femur	-19.67	9.96	1.98	14.71	40.33	3.2	This study
48.41	21.17	Human	Hungary	Alföld	Garadna-Elkerülö	GAEL	68	MN	ALBK	5500-5000	-	191	GAEL13	GAEL13	NA	NA	NA	NA	NA	Costa	-19.67	9.25	5.38	15.92	43.025	3.15	This study
47.6719	21.5127	Human	Hungary	Alföld	Hajdúböszörmény-Ficsori-tó	GHP-HF	52	Chalco	Tiszapolgár	4500-4000	4455-4079	58/62	GHP-HF58_62	ACL-2639	F (?)	F	NA	adult	F	long bone frag	-20.64	12.15					Giblin & Yerkes 2016
47.6719	21.5127	Human	Hungary	Alföld	Hajdúböszörmény-Ficsori-tó	GHP-HF	52	Chalco	Tiszapolgár	4500-4000	4455-4079	31/35	GHP-HF31_35	ACL-2634	?	NA	NA	adult	I	long bone frag	-20.12	9.61					Giblin & Yerkes 2016
47.6719	21.5127	Human	Hungary	Alföld	Hajdúböszörmény-Ficsori-tó	GHP-HF	52	Chalco	Tiszapolgár	4500-4000	4455-4079	33/37	GHP-HF33_37	ACL-2636	?	NA	NA	adult	NA	Costa frag	-20.06	10					Giblin & Yerkes 2016
47.6719	21.5127	Human	Hungary	Alföld	Hajdúböszörmény-Ficsori-tó	GHP-HF	52	Chalco	Tiszapolgár	4500-4000	4455-4079	61/65	GHP-HF61_65	ACL-2641	?	NA	NA	adult	NA	R tibia	-19.89	9.9					Giblin & Yerkes 2016
47.6719	21.5127	Human	Hungary	Alföld	Hajdúböszörmény-Ficsori-tó	GHP-HF	52	Chalco	Tiszapolgár	4500-4000	4455-4079	27/31	GHP-HF27_31	ACL-2632	?	NA	NA	adult	NA	R femur	-19.84	10.89					Giblin & Yerkes 2016
47.6719	21.5127	Human	Hungary	Alföld	Hajdúböszörmény-Ficsori-tó	GHP-HF	52	Chalco	Tiszapolgár	4500-4000	4455-4079	71/75	GHP-HF71_75	YL-039	?	NA	NA	adult	NA	R tibia	-19.82	8.84					Giblin & Yerkes 2016
47.6719	21.5127	Human	Hungary	Alföld	Hajdúböszörmény-Ficsori-tó	GHP-HF	52	Chalco	Tiszapolgár	4500-4000	4455-4079	30/34	GHP-HF30_34	YL-036	F (?)	F	NA	adult	F	long bone frag	-19.82	9.41					Giblin & Yerkes 2016
47.6719	21.5127	Human	Hungary	Alföld	Hajdúböszörmény-Ficsori-tó	GHP-HF	52	Chalco	Tiszapolgár	4500-4000	4455-4079	65/69	GHP-HF65_69	ACL-2644	?	NA	NA	infant	NA	L femur	-19.8	9.08					Giblin & Yerkes 2016
47.6719	21.5127	Human	Hungary	Alföld	Hajdúböszörmény-Ficsori-tó	GHP-HF	52	Chalco	Tiszapolgár	4500-4000	4455-4079	55/59	GHP-HF55_59	YL-037	M (?)	M	NA	adult	M	L ulna	-19.73	9.32					Giblin & Yerkes 2016
47.6719	21.5127	Human	Hungary	Alföld	Hajdúböszörmény-Ficsori-tó	GHP-HF	52	Chalco	Tiszapolgár	4500-4000	4455-4079	57/61	GHP-HF57_61	YL-038	M (?)	M	NA	adult	M	L tibia	-19.71	9.9					Giblin & Yerkes 2016
46.3707	20.4258	Human	Hungary	Alföld	Hódmezővásárhely-Gorzsa	GHP-HG	31	LN	Tisza	5000-4500	4893-4497	35	GHP-HG035	YL-006	F	F	NA	adult	F	Costa frag (8-11)	-20.24	10.86					Giblin & Yerkes 2016
46.3707	20.4258	Human	Hungary	Alföld	Hódmezővásárhely-Gorzsa	GHP-HG	31	LN	Tisza	5000-4500	4893-4497	18	GHP-HG018	YL-005	M	M	NA	adult	M	Costa frag (2-9)	-19.81	10.76					Giblin & Yerkes 2016
46.3707	20.4258	Human	Hungary	Alföld	Hódmezővásárhely-Gorzsa	GHP-HG	31	LN	Tisza	5000-4500	4893-4497	26	GHP-HG026	ACL-2530	F	F	NA	adult	F	Costa frag (8-11)	-19.65	10.97					Giblin & Yerkes 2016
46.3707	20.4258	Human	Hungary	Alföld	Hódmezővásárhely-Gorzsa	GHP-HG	31	LN	Tisza	5000-4500	4893-4497	27	GHP-HG027	YL-009	M	M	NA	adult	M	Costa frag (2-5)	-19.6	10.95					Giblin & Yerkes 2016
46.3707	20.4258	Human	Hungary	Alföld	Hódmezővásárhely-Gorzsa	GHP-HG	31	LN	Tisza	5000-4500	4893-4497	49	GHP-HG049	YL-008	M	M	NA	adult	M	Costa frag (8-11)	-19.59	11.26					Giblin & Yerkes 2016
46.3707	20.4258	Human	Hungary	Alföld	Hódmezővásárhely-Gorzsa	GHP-HG	31	LN	Tisza	5000-4500	4893-4497	4	GHP-HG004	ACL-2523	F	F	NA	adult	F	Costa frag (8-11)	-19.49	11.68					Giblin & Yerkes 2016
46.3707	20.4258	Human	Hungary	Alföld	Hódmezővásárhely-Gorzsa	GHP-HG	31	LN	Tisza	5000-4500	4893-4497	16	GHP-HG016	ACL-2527	F	F	NA	adult	F	Costa frag (8-11)	-19.45	10.9					Giblin & Yerkes 2016
46.3707	20.4258	Human	Hungary	Alföld	Hódmezővásárhely-Gorzsa	GHP-HG	31	LN	Tisza	5000-4500	4893-4497	29	GHP-HG029	ACL-2533	F	F	NA	adult	F	Costa frag (8-11)	-19.34	10.63					Giblin & Yerkes 2016
46.3707	20.4258	Human	Hungary	Alföld	Hódmezővásárhely-Gorzsa	GHP-HG	31	LN	Tisza	5000-4500	4893-4497	31	GHP-HG031	YL-007	F	F	NA	infant	I	Costa frag (8-11)	-19.27	10.33					Giblin & Yerkes 2016
46.3707	20.4258	Human	Hungary	Alföld	Hódmezővásárhely-Gorzsa	GHP-HG	31	LN	Tisza	5000-4500	4893-4497	12	GHP-HG012	ACL-2525	M	M	NA	juvenile	M	Costa frag (8-11)	-18.94	11.14					Giblin & Yerkes 2016
47.4934	20.5141	Human	Hungary	Alföld	Kisköre-Gát	GHP-KG	50	LN	Tisza	5000-4500	4893-4497	30	GHP-KG030	YL-018	?	NA	NA	adult	I	L humerus	-20.85	11.74					Giblin & Yerkes 2016
47.4934	20.5141	Human	Hungary	Alföld	Kisköre-Gát	GHP-KG	50	LN	Tisza	5000-4500	4893-4497	24	GHP-KG024	YL-016	?	NA	NA	adult	I	Tibia	-20.49	10.73					Giblin & Yerkes 2016
47.4934	20.5141	Human	Hungary	Alföld	Kisköre-Gát	GHP-KG	50	LN	Tisza	5000-4500	4893-4497	34	GHP-KG034	ACL-2565	F	F	NA	adult	F	L fibula	-20.38	10.33					Giblin & Yerkes 2016
47.4934	20.5141	Human	Hungary	Alföld	Kisköre-Gát	GHP-KG	50	LN	Tisza	5000-4500	4893-4497	28	GHP-KG028	YL-017	?	NA	NA	adult	I	L humerus	-20.3	10.55					Giblin & Yerkes 2016
47.4934	20.5141	Human	Hungary	Alföld	Kisköre-Gát	GHP-KG	50	LN	Tisza	5000-4500	4893-4497	9	GHP-KG009	ACL-2553	M	M	NA	adult	M	L fibula	-19.88	11.14					Giblin & Yerkes 2016
47.4934	20.5141	Human	Hungary	Alföld	Kisköre-Gát	GHP-KG	50	LN	Tisza	5000-4500	4893-4497	36	GHP-KG036	YL-019	M	M	NA	adult	M	L humerus	-19.88	11.02					Giblin & Yerkes 2016
47.4934	20.5141	Human	Hungary	Alföld	Kisköre-Gát	GHP-KG	50	LN	Tisza	5000-4500	4893-4497	17	GHP-KG017	ACL-2558	F	F	NA	adult	F	R humerus	-19.74	10.97					Giblin & Yerkes 2016
47.4934	20.5141	Human	Hungary	Alföld	Kisköre-Gát	GHP-KG	50	LN	Tisza	5000-4500	4893-4497	25	GHP-KG025	ACL-2561	M	M	NA	adult	M	L ulna	-19.73	10.57					Giblin & Yerkes 2016
47.4934	20.5141	Human	Hungary	Alföld	Kisköre-Gát	GHP-KG	50	LN	Tisza	5000-4500	4893-4497	10	GHP-KG010	ACL-2555	F	F	NA	adult	F	R humerus	-19.69	11.03					Giblin & Yerkes 2016
47.0215	21.5429	Human	Hungary	Alföld	Magyarhomorog	GHP-MH	37	Chalco	Bodrogkeresztúr	4000-3500	4037-3523	XLVI (46)	GHP-MH046	YL-012	M	M	NA	adult	M	Costa frag (8-11)	-20.18	11.65					Giblin & Yerkes 2016
47.0215	21.5429	Human	Hungary	Alföld	Magyarhomorog	GHP-MH	37	Chalco	Bodrogkeresztúr	4000-3500	4037-3523	LII (52)	GHP-MH052	YL-014	M	M	NA	adult	M	Costa frag (8-11)	-20.18	10.52					Giblin & Yerkes 2016
47.0215	21.5429	Human	Hungary	Alföld	Magyarhomorog	GHP-MH	37	Chalco	Bodrogkeresztúr	4000-3500	4037-3523	X (10)	GHP-MH010	ACL-2538	F	F	NA	juvenile	F	Costa frag (8-11)	-20.13	11.27					Giblin & Yerkes 2016
47.0215	21.5429	Human	Hungary	Alföld	Magyarhomorog	GHP-MH	37	Chalco	Bodrogkeresztúr	4000-3500	4037-3523	XLIX (49)	GHP-MH049	YL-013	M	M	NA	adult	M	Costa frag (8-11)	-20.11	11.64					Giblin & Yerkes 2016
47.0215	21.5429	Human	Hungary	Alföld	Magyarhomorog	GHP-MH	37	Chalco	Bodrogkeresztúr	4000-3500	4037-3523	XXI (21)	GHP-MH021	ACL-2540	M	M	NA	adult	M	Costa frag (8-11)	-20.07	11.75					Giblin & Yerkes 2016
47.0215	21.5429	Human	Hungary	Alföld	Magyarhomorog	GHP-MH	37	Chalco	Bodrogkeresztúr	4000-3500	4037-3523	LVII (57)	GHP-MH057	ACL-2551	M	M	NA	adult	I	Costa frag (8-11)	-19.9	10.93					Giblin & Yerkes 2016
47.0215	21.5429	Human	Hungary	Alföld	Magyarhomorog	GHP-MH	37	Chalco	Bodrogkeresztúr	4000-3500	4037-3523	LVI (56)	GHP-MH056	ACL-2549	F	F	NA	infant	F	Costa frag (8-11)	-19.89	11.41					Giblin & Yerkes 2016
47.0215	21.5429	Human	Hungary	Alföld	Magyarhomorog	GHP-MH	37	Chalco	Bodrogkeresztúr	4000-3500	4037-3523	XXVI (26)	GHP-MH026	ACL-2543	M	M	NA	adult	M	Costa frag (8-11)	-19.88	11.19					Giblin & Yerkes 2016
47.0215	21.5429	Human	Hungary	Alföld	Magyarhomorog	GHP-MH	37	Chalco	Bodrogkeresztúr	4000-3500	4037-3523	XXXIV (34)	GHP-MH034	YL-010	F	F	NA	infant	F	Costa frag (8-11)	-19.66	10.92					Giblin & Yerkes 2016
47.0215	21.5429	Human	Hungary	Alföld	Magyarhomorog	GHP-MH	37	Chalco	Bodrogkeresztúr	4000-3500	4037-3523	XXIII (23)	GHP-MH023	YL-011	F	F	NA	adult	F	Costa frag (8-11)	-19.37	11.21					Giblin & Yerkes 2016
47.8715	21.1569	Human	Hungary	Alföld	Polgár-Csőszhalom	GHP-PC	62	LN	Csoszhalom_Tisza	5000-4500	4942-4374	618	GHP-PC618	ACL-2623	M	M	NA	infant	I	L tibia	-20.65	10.35					Giblin & Yerkes 2016
47.8715	21.1569	Human	Hungary	Alföld	Polgár-Csőszhalom	GHP-PC	62	LN	Csoszhalom_Tisza	5000-4500	4942-4374	226	GHP-PC226	YL-031	?	NA	NA	infant	I	Costa (3-7)	-20.59	5.39					Giblin & Yerkes 2016
47.8715	21.1569	Human	Hungary	Alföld	Polgár-Csőszhalom	GHP-PC	62	LN	Csoszhalom_Tisza	5000-4500	4942-4374	193	GHP-PC193	ACL-2618	M	M	NA	adult	M	L tibia	-20.52	10.96					Giblin & Yerkes 2016
47.8715	21.1569	Human	Hungary	Alföld	Polgár-Csőszhalom	GHP-PC	62	LN	Csoszhalom_Tisza	5000-4500	4942-4374	902	GHP-PC902	ACL-2628	F	F	NA	infant	F	R femur	-20.27	10.72					Giblin & Yerkes 2016
47.8715	21.1569	Human	Hungary	Alföld	Polgár-Csőszhalom	GHP-PC	62	LN	Csoszhalom_Tisza	5000-4500	4942-4374	612*	GHP-PC612	YL-032	F	F	NA	adult	F	L femur	-20.27	10.95					Giblin & Yerkes 2016
47.8715	21.1569	Human	Hungary	Alföld	Polgár-Csőszhalom	GHP-PC	62	LN	Csoszhalom_Tisza	5000-4500	4942-4374	836*	GHP-PC836	YL-034	F	F	NA	adult	F	R tibia	-20.18	10.83					Giblin & Yerkes 2016
47.8715	21.1569	Human	Hungary	Alföld	Polgár-Csőszhalom	GHP-PC	62	LN	Csoszhalom_Tisza	5000-4500	4942-4374	613	GHP-PC613	YL-033	F	F	NA	adult	F	L tibia	-20.17	10.53					Giblin & Yerkes 2016
47.8715	21.1569	Human	Hungary	Alföld	Polgár-Csőszhalom	GHP-PC	62	LN	Csoszhalom_Tisza	5000-4500	4942-4374	111	GHP-PC111	YL-030	F	F	NA	adult	F	R femur	-20.16	9.6					Giblin & Yerkes 2016
47.8715	21.1569	Human	Hungary	Alföld	Polgár-Csőszhalom	GHP-PC	62	LN	Csoszhalom_Tisza	5000-4500	4942-4374	913	GHP-PC913	ACL-2630	F	F	NA	adult	F	L femur	-20.08	10.61					Giblin & Yerkes 2016
47.8715	21.1569	Human	Hungary	Alföld	Polgár-Csőszhalom	GHP-PC	62	LN	Csoszhalom_Tisza	5000-4500	4942-4374	655	GHP-PC655	ACL-2625	F	F	NA	infant	F	L femur	-20.03	11.05					Giblin & Yerkes 2016
47.8215	21.0915	Human	Hungary	Alföld	Tiszapolgár-Basatanya (Period I)	GHP-TB	57	Chalco	Tiszapolgár	4500-4000	4455-4079	78	GHP-TB078	YL-024	?	NA	NA	infant	I	femur frag	-20.97	10.51					Giblin & Yerkes 2016
47.8215	21.0915	Human	Hungary	Alföld	Tiszapolgár-Basatanya (Period I)	GHP-TB	57	Chalco	Tiszapolgár	4500-4000	4455-4079	53	GHP-TB053	YL-022	M	M	NA	adult	M	R femur	-20.66	10.99					Giblin & Yerkes 2016
47.8215	21.0915	Human	Hungary	Alföld	Tiszapolgár-Basatanya (Period I)	GHP-TB	57	Chalco	Tiszapolgár	4500-4000	4455-4079	60	GHP-TB060	YL-023	M	M	NA	adult	M	L femur	-20.14	10.91					Giblin & Yerkes 2016
47.8215	21.0915	Human	Hungary	Alföld	Tiszapolgár-Basatanya (Period I)	GHP-TB	57	Chalco	Tiszapolgár	4500-4000	4455-4079	33	GHP-TB033	YL-020	F	F	NA	adult	F	R femur	-20.13	9.95					Giblin & Yerkes 2016
47.8215	21.0915	Human	Hungary	Alföld	Tiszapolgár-Basatanya (Period I)	GHP-TB	57	Chalco	Tiszapolgár	4500-4000	4455-4079	23	GHP-TB023	ACL-2570	M	M	NA	adult	M	Costa frag (8-11)	-20.1	10.06					Giblin & Yerkes 2016
47.8215	21.0915	Human	Hungary	Alföld	Tiszapolgár-Basatanya (Period I)	GHP-TB	57	Chalco	Tiszapolgár	4500-4000	4455-4079	28	GHP-TB028	ACL-2572	M	M	NA	adult	M	R femur	-20.09	10.95					Giblin & Yerkes 2016
47.8215	21.0915	Human	Hungary	Alföld	Tiszapolgár-Basatanya (Period I)	GHP-TB	57	Chalco	Tiszapolgár	4500-4000	4455-4079	52	GHP-TB052	ACL-2578	M	M	NA	adult	M	L femur	-19.99	10.4					Giblin & Yerkes 2016
47.8215	21.0915	Human	Hungary	Alföld	Tiszapolgár-Basatanya (Period I)	GHP-TB	57	Chalco	Tiszapolgár	4500-4000	4455-4079	38	GHP-TB038	ACL-2576	M	M	NA	adult	M	R femur	-19.98	9.25					Giblin & Yerkes 2016
47.8215	21.0915	Human	Hungary	Alföld	Tiszapolgár-Basatanya (Period I)	GHP-TB	57	Chalco	Tiszapolgár	4500-4000	4455-4079	21	GHP-TB021	ACL-2568	F	F	NA	adult	F	R femur	-19.77	10.58					Giblin & Yerkes 2016
47.8215	21.0915	Human	Hungary	Alföld	Tiszapolgár-Basatanya (Period I)	GHP-TB	57	Chalco	Tiszapolgár	4500-4000	4455-4079	35/I	GHP-TB035	YL-021	M	M	NA	adult	M	L femur	-19.74	10.37					Giblin & Yerkes 2016
47.8215	21.0915	Human	Hungary	Alföld	Tiszapolgár-Basatanya (Period II)	GHP-TB	57	Chalco	Bodrogkeresztúr	4000-3500	4037-3523	92	GHP-TB092	YL-026	M	M	NA	adult	M	L femur	-20.57	11.17					Giblin & Yerkes 2016
47.8215	21.0915	Human	Hungary	Alföld	Tiszapolgár-Basatanya (Period II)	GHP-TB	57	Chalco	Bodrogkeresztúr	4000-3500	4037-3523	83	GHP-TB083	YL-025	M	M	NA	adult	M	L femur	-20.55	11					Giblin & Yerkes 2016
47.8215	21.0915	Human	Hungary	Alföld	Tiszapolgár-Basatanya (Period II)	GHP-TB	57	Chalco	Bodrogkeresztúr	4000-3500	4037-3523	87	GHP-TB087	ACL-2588	F	F	NA	adult	F	L femur	-20.48	10.87					Giblin & Yerkes 2016
47.8215	21.0915	Human	Hungary	Alföld	Tiszapolgár-Basatanya (Period II)	GHP-TB	57	Chalco	Bodrogkeresztúr	4000-3500	4037-3523	156	GHP-TB156	YL-029	M	M	NA	adult	M	R femur	-20.07	11.67					Giblin & Yerkes 2016
47.8215	21.0915	Human	Hungary	Alföld	Tiszapolgár-Basatanya (Period II)	GHP-TB	57	Chalco	Bodrogkeresztúr	4000-3500	4037-3523	108	GHP-TB108	YL-027	F	F	NA	adult	F	R femur	-20.04	10.89					Giblin & Yerkes 2016
47.8215	21.0915	Human	Hungary	Alföld	Tiszapolgár-Basatanya (Period II)	GHP-TB	57	Chalco	Bodrogkeresztúr	4000-3500	4037-3523	145	GHP-TB145	YL-028	M	M	NA	adult	M	L femur	-19.94	11.95					Giblin & Yerkes 2016
47.8215	21.0915	Human	Hungary	Alföld	Tiszapolgár-Basatanya (Period II)	GHP-TB	57	Chalco	Bodrogkeresztúr	4000-3500	4037-3523	122	GHP-TB122	ACL-2602	M	M	NA	adult	M	L femur	-19.61	10.11					Giblin & Yerkes 2016
47.8215	21.0915	Human	Hungary	Alföld	Tiszapolgár-Basatanya (Period II)	GHP-TB	57	Chalco	Bodrogkeresztúr	4000-3500	4037-3523	149	GHP-TB149	ACL-2612	M	M	NA	adult	M	R femur	-19.39	11.02					Giblin & Yerkes 2016
46.9234	21.2469	Human	Hungary	Alföld	Vésztő-Bikeri	GHP-VB	34	Chalco	Tiszapolgár	4500-4000	4455-4079	2	GHP-VB002	YL-040	M	M	NA	adult	M	humerus frag	-20.16	11.03					Giblin & Yerkes 2016
46.937	21.218	Human	Hungary	Alföld	Vésztő-Mágor	GHP-VM	35	Chalco	Tiszapolgár	4500-4000	4455-4079	41	GHP-VM041	YL-063	M?	M	NA	NA	M	L femur	-20.98	12.26					Giblin & Yerkes 2016
46.937	21.218	Human	Hungary	Alföld	Vésztő-Mágor	GHP-VM	35	Chalco	Tiszapolgár	4500-4000	4455-4079	27	GHP-VM027	YL-053	F?	F	NA	juvenile	F	femur unfused	-20.17	12.32					Giblin & Yerkes 2016
46.937	21.218	Human	Hungary	Alföld	Vésztő-Mágor	GHP-VM	35	Chalco	Tiszapolgár	4500-4000	4455-4079	37	GHP-VM037	YL-060	F	F	NA	adult	F	L femur	-20.03	10.7					Giblin & Yerkes 2016
46.937	21.218	Human	Hungary	Alföld	Vésztő-Mágor	GHP-VM	35	Chalco	Tiszapolgár	4500-4000	4455-4079	40	GHP-VM040	YL-062	M	M	NA	adult	M	R femur	-20.02	11.45					Giblin & Yerkes 2016
46.937	21.218	Human	Hungary	Alföld	Vésztő-Mágor	GHP-VM	35	LN	Tisza	5000-4500	4893-4497	7	GHP-VM007	YL-050	M	M	NA	adult	M	L femur	-20.92	11.99					Giblin & Yerkes 2016
46.937	21.218	Human	Hungary	Alföld	Vésztő-Mágor	GHP-VM	35	LN	Tisza	5000-4500	4893-4497	15	GHP-VM015	YL-052	n/a	NA	NA	adult	NA	femur unfused	-20.77	10.78					Giblin & Yerkes 2016
46.937	21.218	Human	Hungary	Alföld	Vésztő-Mágor	GHP-VM	35	LN	Tisza	5000-4500	4893-4497	4	GHP-VM004	YL-048	F	F	NA	adult	F	R femur	-20.56	11.3					Giblin & Yerkes 2016
46.937	21.218	Human	Hungary	Alföld	Vésztő-Mágor	GHP-VM	35	LN	Tisza	5000-4500	4893-4497	44	GHP-VM044	YL-066	M	M	NA	adult	M	L femur	-20.56	10.95					Giblin & Yerkes 2016
46.937	21.218	Human	Hungary	Alföld	Vésztő-Mágor	GHP-VM	35	LN	Tisza	5000-4500	4893-4497	32	GHP-VM032	YL-057	M	M	NA	adult	M	L femur	-20.53	10.61					Giblin & Yerkes 2016
46.937	21.218	Human	Hungary	Alföld	Vésztő-Mágor	GHP-VM	35	LN	Tisza	5000-4500	4893-4497	43	GHP-VM043	YL-065	F	F	NA	adult	F	L humerus	-20.51	10.72					Giblin & Yerkes 2016
46.937	21.218	Human	Hungary	Alföld	Vésztő-Mágor	GHP-VM	35	LN	Tisza	5000-4500	4893-4497	30	GHP-VM030	YL-055	M	M	NA	adult	M	R femur	-20.45	11.5					Giblin & Yerkes 2016
46.937	21.218	Human	Hungary	Alföld	Vésztő-Mágor	GHP-VM	35	LN	Tisza	5000-4500	4893-4497	6	GHP-VM006	YL-049	F	F	NA	adult	F	R femur	-20.44	11.01					Giblin & Yerkes 2016
46.937	21.218	Human	Hungary	Alföld	Vésztő-Mágor	GHP-VM	35	LN	Tisza	5000-4500	4893-4497	13	GHP-VM013	YL-051	M	M	NA	adult	M	R femur	-20.41	11.78					Giblin & Yerkes 2016
46.937	21.218	Human	Hungary	Alföld	Vésztő-Mágor	GHP-VM	35	LN	Tisza	5000-4500	4893-4497	39	GHP-VM039	YL-061	M	M	NA	adult	M	L femur	-20.41	11.01					Giblin & Yerkes 2016
46.937	21.218	Human	Hungary	Alföld	Vésztő-Mágor	GHP-VM	35	LN	Tisza	5000-4500	4893-4497	2	GHP-VM002	YL-047	M	M	NA	adult	M	R femur	-20.39	9.59					Giblin & Yerkes 2016
46.937	21.218	Human	Hungary	Alföld	Vésztő-Mágor	GHP-VM	35	LN	Tisza	5000-4500	4893-4497	31	GHP-VM031	YL-056	n/a	NA	NA	infant	I	femur unfused	-20.29	10.67					Giblin & Yerkes 2016
46.937	21.218	Human	Hungary	Alföld	Vésztő-Mágor	GHP-VM	35	LN	Tisza	5000-4500	4893-4497	36	GHP-VM036	YL-059	M	M	NA	adult	M	L femur	-20.27	11.79					Giblin & Yerkes 2016
46.937	21.218	Human	Hungary	Alföld	Vésztő-Mágor	GHP-VM	35	LN	Tisza	5000-4500	4893-4497	42	GHP-VM042	YL-064	F	F	NA	adult	F	femur frags R	-20.26	11.69					Giblin & Yerkes 2016
46.937	21.218	Human	Hungary	Alföld	Vésztő-Mágor	GHP-VM	35	LN	Tisza	5000-4500	4893-4497	33	GHP-VM033	YL-058	M?	M	NA	infant	I	L femur	-20.12	11.11					Giblin & Yerkes 2016
46.937	21.218	Human	Hungary	Alföld	Vésztő-Mágor	GHP-VM	35	LN	Tisza	5000-4500	4893-4497	1	GHP-VM001	YL-046	F	F	NA	adult	F	R humerus	-20.04	10.17					Giblin & Yerkes 2016
46.937	21.218	Human	Hungary	Alföld	Vésztő-Mágor	GHP-VMb	35	Chalco	Tiszapolgár	4500-4000	4455-4079	28B	GHP-VM028b	YL-054	n/a	NA	NA	juvenile	NA	femur unfused	-20.44	11.04					Giblin & Yerkes 2016
47.85	21.43	Human	Hungary	Alföld	Hajdunanas-Eszlari ut, M3-68	HAJE	58	MN	ALBK	5500-5000	-	111 | 201	HAJE11	HAJE11	U	NA	6-7	infant I	I	Cranium	-20.6356	10.1918	2.84	15.4904	42.8496	3.22706	This study
47.85	21.43	Human	Hungary	Alföld	Hajdunanas-Eszlari ut, M3-68	HAJE	58	MN	ALBK	5500-5000	-	114 | 204	HAJE23	HAJE23	U	NA	14-16	infant II	I2	Cranium	-20.262	8.89408	1.53	15.1658	42.2227	3.24808	This study
47.85	21.43	Human	Hungary	Alföld	Hajdunanas-Eszlari ut, M3-68	HAJE	58	MN	ALBK	5500-5000	-	118 | 208	HAJE14	HAJE14	U	NA	16-17	juvenile	NA	Cranium	-20.1794	9.46996	1.02	15.0726	42.4639	3.28691	This study
47.85	21.43	Human	Hungary	Alföld	Hajdunanas-Eszlari ut, M3-68	HAJE	58	MN	ALBK	5500-5000	-	113 | 203	HAJE12	HAJE12	F	F	43-49	matur	F	Costa	-20.1735	10.2341	4.69	16.1932	44.8999	3.23491	This study
47.85	21.43	Human	Hungary	Alföld	Hajdunanas-Eszlari ut, M3-68	HAJE	58	MN	ALBK	5500-5000	-	124 | 214	HAJE16	HAJE16	U	NA	9-10	infant II	I2	Cranium	-20.1405	9.55831	4.79	14.0113	38.6635	3.21932	This study
47.85	21.43	Human	Hungary	Alföld	Hajdunanas-Eszlari ut, M3-68	HAJE	58	MN	ALBK	5500-5000	-	108 | 197	HAJE10	HAJE10	M	M	40-49	matur	M	Cranium	-20.0551	10.3697	1.39	14.9274	41.3836	3.2343	This study
47.85	21.43	Human	Hungary	Alföld	Hajdunanas-Eszlari ut, M3-68	HAJE	58	MN	ALBK	5500-5000	-	128 | 219	HAJE18	HAJE18	M	M	23-39	adult	M	Pelvis	-20.0229	9.70066	1.3	14.9745	43.2782	3.36872	This study
47.85	21.43	Human	Hungary	Alföld	Hajdunanas-Eszlari ut, M3-68	HAJE	58	MN	ALBK	5500-5000	-	117 | 207	HAJE13	HAJE13	U	NA	7-9	infant I	I	Cranium	-20.0136	9.76017	2.44	15.7384	43.921	3.25672	This study
47.85	21.43	Human	Hungary	Alföld	Hajdunanas-Eszlari ut, M3-68	HAJE	58	MN	ALBK	5500-5000	-	107 | 196	HAJE09	HAJE09	F	F	30-36	adult	F	Cranium	-19.9326	9.99305	4.8	15.9352	43.746	3.20279	This study
47.85	21.43	Human	Hungary	Alföld	Hajdunanas-Eszlari ut, M3-68	HAJE	58	MN	ALBK	5500-5000	-	74 | 128	HAJE06	HAJE06	F	F	48-57	matur	F	Costa	-19.8778	10.2395	5.59	16.0863	44.0729	3.19645	This study
47.85	21.43	Human	Hungary	Alföld	Hajdunanas-Eszlari ut, M3-68	HAJE	58	MN	ALBK	5500-5000	-	52 | 95	HAJE02	HAJE02	F	F	36-42	adult	F	Cranium	-19.8313	10.2014	4.49	16.5163	45.2047	3.19313	This study
47.85	21.43	Human	Hungary	Alföld	Hajdunanas-Eszlari ut, M3-68	HAJE	58	MN	ALBK	5500-5000	-	112 | 202	HAJE22	HAJE22	F	F	59-68	senil	F	Cranium	-19.8258	9.97818	4.84	16.194	44.8812	3.23338	This study
47.85	21.43	Human	Hungary	Alföld	Hajdunanas-Eszlari ut, M3-68	HAJE	58	MN	ALBK	5500-5000	-	129 | 220	HAJE19	HAJE19	F	F	38-44	matur	F	Costa	-19.7705	8.68012	4.78	12.3586	34.1637	3.09649	This study
47.85	21.43	Human	Hungary	Alföld	Hajdunanas-Eszlari ut, M3-68	HAJE	58	MN	ALBK	5500-5000	-	57 | 102	HAJE03	HAJE03	U	NA	6-7	infant I	I	Cranium	-19.7449	9.13956	3.27	14.9899	41.5229	3.23201	This study
47.85	21.43	Human	Hungary	Alföld	Hajdunanas-Eszlari ut, M3-68	HAJE	58	MN	ALBK	5500-5000	-	106 | 195	HAJE08	HAJE08	M	M	48-57	matur	M	Cranium	-19.6687	9.74877	4.7	15.2031	41.7394	3.20312	This study
47.85	21.43	Human	Hungary	Alföld	Hajdunanas-Eszlari ut, M3-68	HAJE	58	MN	ALBK	5500-5000	-	50 | 93	HAJE01	HAJE01	M	M	27-33	adult	M	Cranium	-19.6524	9.48316	1.2	15.4408	42.9798	3.24745	This study
47.85	21.43	Human	Hungary	Alföld	Hajdunanas-Eszlari ut, M3-68	HAJE	58	MN	ALBK	5500-5000	-	127 | 218	HAJE17	HAJE17	M	M	NA	matur	M	Pelvis	-19.6364	10.4516	5.6	15.5864	42.9732	3.21661	This study
47.85	21.43	Human	Hungary	Alföld	Hajdunanas-Eszlari ut, M3-68	HAJE	58	MN	ALBK	5500-5000	-	80 | 147	HAJE07	HAJE07	M	M	40-46	matur	M	Pelvis	-19.5694	9.58547	3.5	15.8163	43.7552	3.22745	This study
47.85	21.43	Human	Hungary	Alföld	Hajdunanas-Eszlari ut, M3-68	HAJE	58	MN	ALBK	5500-5000	-	58 | 103	HAJE04	HAJE04	U	NA	16-18	juvenile	NA	Costa	-19.5685	10.3685	5.49	15.5629	42.5042	3.18656	This study
47.85	21.43	Human	Hungary	Alföld	Hajdunanas-Eszlari ut, M3-68	HAJE	58	MN	ALBK	5500-5000	-	116 | 206	HAJE24	HAJE24	U	NA	2-3	infant I	I	Tibia	-19.2895	10.4481	3.25	17.4492	48.3325	3.23183	This study
47.85	21.43	Human	Hungary	Alföld	Hajdunanas-Eszlari ut, M3-68	HAJE	58	MN	ALBK	5500-5000	-	79 | 146	HAJE21	HAJE21	U	NA	± 0.00	infant I	I	Costa	-19.2152	12.2244	5.82	16.2574	44.4623	3.19072	This study
47.85	21.43	Human	Hungary	Alföld	Hajdunanas-Eszlari ut, M3-68	HAJE	58	MN	ALBK	5500-5000	-	133 | 225	HAJE20	HAJE20	F	F	17-21	juvenile	F	Costa	-17.7937	10.1355	8.17	14.5823	40.966	3.27854	This study
46.6961	19.032819	Human	Hungary	Transdanubia	Harta-Gátőrház	HARG	11	MN	TLBK	5500-5000		185	HARG05	HARG05	F	F	30-40	adult	F	Cranium	-20.64	10	2.09	14.84	41.005	3.22	This study
46.6961	19.032819	Human	Hungary	Transdanubia	Harta-Gátőrház	HARG	11	MN	TLBK	5500-5000		115	HARG01	HARG01	NA	NA	NA	NA	NA	Cranium	-20.59	8.91	1.21	12.485	34.925	3.21	This study
46.6961	19.032819	Human	Hungary	Transdanubia	Harta-Gátőrház	HARG	11	MN	TLBK	5500-5000		137	HARG03	HARG03	M	M	40-50	matur	M	Cranium	-20.11	10.97	1.31	15.056	41.87	3.24	This study
46.6961	19.032819	Human	Hungary	Transdanubia	Harta-Gátőrház	HARG	11	MN	TLBK	5500-5000		161	HARG04	HARG04	U	NA	18-20	juvenile	NA	Cranium	-20	8.44	1.72	15.37	43.07	3.27	This study
46.6961	19.032819	Human	Hungary	Transdanubia	Harta-Gátőrház	HARG	11	MN	TLBK	5500-5000		132/176	HARG02	HARG02	F	F	30-40	adult	F	Cranium	-19.97	10.42	1.8	16.105	45.025	3.26	This study
46.6961	19.032819	Human	Hungary	Transdanubia	Harta-Gátőrház	HARG	11	MN	TLBK	5500-5000		154	HARG06	HARG06	F	F	20-30	adult	F	Scapula	-19.66	10.76	5.68	15.815	44.03	3.25	This study
47.8698	21.0114	Human	Hungary	Alföld	Hejökürt-Lidl logisztikai központ	HELI	61	MN	ALBK	5500-5000	-	192 | 2317	HELI14	HELI14	U	NA	9-10	infant II	I2	Femur	-21.36	9.77	7.03	16.155	43.435	3.14	This study
47.8698	21.0114	Human	Hungary	Alföld	Hejökürt-Lidl logisztikai központ	HELI	61	MN	ALBK	5500-5000	-	6 | 702	HELI01	HELI01	M	M	35-55	matur	M	Costa	-21.33	10.77	5.32	15.69	42.85	3.19	This study
47.8698	21.0114	Human	Hungary	Alföld	Hejökürt-Lidl logisztikai központ	HELI	61	MN	ALBK	5500-5000	-	10 | 789	HELI03	HELI03	F	F	30-60	matur	F	Costa	-20.96	10.95	8.42	16.33	44.485	3.18	This study
47.8698	21.0114	Human	Hungary	Alföld	Hejökürt-Lidl logisztikai központ	HELI	61	MN	ALBK	5500-5000	-	193 | 2320	HELI15	HELI15	U	NA	10-11	infant II	I2	Costa	-20.53	9.9	1.6	12.55	34.11	3.17	This study
47.8698	21.0114	Human	Hungary	Alföld	Hejökürt-Lidl logisztikai központ	HELI	61	MN	ALBK	5500-5000	-	150 | 757	HELI10	HELI10	U	NA	8	infant II	I2	Costa	-20.46	10.36	3.91	15.54	42.24	3.17	This study
47.8698	21.0114	Human	Hungary	Alföld	Hejökürt-Lidl logisztikai központ	HELI	61	MN	ALBK	5500-5000	-	138 | 742	HELI08	HELI08	F	F	30-60	matur	F	Femur	-20.37	11.77	4.64	16.49	44.47	3.15	This study
47.8698	21.0114	Human	Hungary	Alföld	Hejökürt-Lidl logisztikai központ	HELI	61	MN	ALBK	5500-5000	-	134 | 723	HELI07	HELI07	F	F	23-40	adult	F	Costa	-20.21	10	2.02	14.525	39.205	3.15	This study
47.8698	21.0114	Human	Hungary	Alföld	Hejökürt-Lidl logisztikai központ	HELI	61	MN	ALBK	5500-5000	-	153 | 775	HELI11	HELI11	M	M	30-60	matur	M	Cranium	-20.2	10.03	3.2	15.665	42.08	3.16	This study
47.8698	21.0114	Human	Hungary	Alföld	Hejökürt-Lidl logisztikai központ	HELI	61	MN	ALBK	5500-5000	-	133 | 784	HELI06	HELI06	M	M	23-40	adult	M	Costa	-20.16	11.1	2.17	14.645	38.845	3.09	This study
47.8698	21.0114	Human	Hungary	Alföld	Hejökürt-Lidl logisztikai központ	HELI	61	MN	ALBK	5500-5000	-	163 | 2219	HELI13	HELI13	M	M	30-60	matur	M	Costa	-20.04	9.67	1.6	12.09	32.8	3.16	This study
47.8698	21.0114	Human	Hungary	Alföld	Hejökürt-Lidl logisztikai központ	HELI	61	MN	ALBK	5500-5000	-	149 | 729	HELI09	HELI09	U	NA	12-14	juvenile	NA	Femur	-19.95	10.86	5.02	15.835	43.285	3.19	This study
47.8698	21.0114	Human	Hungary	Alföld	Hejökürt-Lidl logisztikai központ	HELI	61	MN	ALBK	5500-5000	-	8 | 2317	HELI02	HELI02	M	M	18-20	juvenile	M	Costa	-19.85	10.58	1.45	14.76	39.72	3.14	This study
47.8698	21.0114	Human	Hungary	Alföld	Hejökürt-Lidl logisztikai központ	HELI	61	NA	NA	_		35 | 1932	HELI04	HELI04	NA	NA	NA	NA	NA	Femur	-20.65	10.7	2.62	15.28	41.86	3.2	This study
47.8698	21.0114	Human	Hungary	Alföld	Hejökürt-Lidl logisztikai központ	HELI	61	NA	NA	_		155 | 2218	HELI12	HELI12	NA	NA	NA	NA	NA	Costa	-20.31	9.88	3.11	15.49	41.97	3.16	This study
47.8698	21.0114	Human	Hungary	Alföld	Hejökürt-Lidl logisztikai központ	HELI	61	NA	NA	_		123 | 710	HELI16	HELI16	NA	NA	NA	NA	NA	Costa	-18.73	10.44	2.3	15.65	42.17	3.14	This study
46.3707	20.4258	Human	Hungary	Alföld	Hódmezővásárhely-Gorzsa	HMG	31	LN	Tisza	5000-4500		18	HMG02	HMG02	NA	NA	NA	NA	NA	Costa	-20.87	10.83	3.99	15.69	43.165	3.21	This study
46.3707	20.4258	Human	Hungary	Alföld	Hódmezővásárhely-Gorzsa	HMG	31	LN	Tisza	5000-4500		10	HMG10	HMG10	NA	NA	NA	NA	NA	Costa	-20.81	8.34	1.92	14.455	40.7	3.28	This study
46.3707	20.4258	Human	Hungary	Alföld	Hódmezővásárhely-Gorzsa	HMG	31	LN	Tisza	5000-4500		5	HMG09	HMG09	NA	NA	NA	NA	NA	Costa	-20.05	10.82	3.1	16.805	45.355	3.15	This study
46.42	20.33	Human	Hungary	Alföld	Hódmezővásárhely-Gorzsa	HMG	31	LN	Tisza	5000-4500		27	HMG04	HMG04	NA	NA	NA	NA	NA	Costa	-19.98	9.86	1.23	11.03	30.775	3.25	This study
46.3707	20.4258	Human	Hungary	Alföld	Hódmezővásárhely-Gorzsa	HMG	31	LN	Tisza	5000-4500		12	HMG01	HMG01	NA	NA	NA	NA	NA	Costa	-19.89	7.41	1.14	14.64	41.085	3.27	This study
46.3707	20.4258	Human	Hungary	Alföld	Hódmezővásárhely-Gorzsa	HMG	31	LN	Tisza	5000-4500		60	HMG06	HMG06	NA	NA	NA	NA	NA	Costa	-19.75	10.16	2.93	16.24	43.83	3.15	This study
46.3707	20.4258	Human	Hungary	Alföld	Hódmezővásárhely-Gorzsa	HMG	31	LN	Tisza	5000-4500		61	HMG07	HMG07	NA	NA	NA	NA	NA	Costa	-19.62	10.7	5.22	16.94	45.81	3.15	This study
46.3707	20.4258	Human	Hungary	Alföld	Hódmezővásárhely-Gorzsa	HMG	31	LN	Tisza	5000-4500		29	HMG05	HMG05	NA	NA	NA	NA	NA	Costa	-19.31	10.71	2.29	15.46	42.48	3.2	This study
46.3707	20.4258	Human	Hungary	Alföld	Hódmezővásárhely-Gorzsa	HMG	31	LN	Tisza	5000-4500		19	HMG03	HMG03	NA	NA	NA	NA	NA	Long bone	-19.08	11.31	3.45	16.18	43.755	3.15	This study
46.7099	17.2393	Human	Hungary	Transdanubia	Keszthely-Fenékpuszta Pusztaszentegyházi dűlő	KEFP	9	Chalco	BalatonLasinja	4300-4000	-	45 | 1/6/2000	KEFP06	KEFP06	M	M	NA	adult	M	Cranium	-20.29	11.29	1.15	9.14	26.14	3.34	This study
46.7099	17.2393	Human	Hungary	Transdanubia	Keszthely-Fenékpuszta Pusztaszentegyházi dűlő	KEFP	9	Chalco	Balaton-Lasinja	4300-4000	-	46 | 1/10/2000	KEFP14	KEFP14	U	NA	NA	infant II	I2	Costa	-20.79	9.31	3.38	15.23	41.17	3.15	This study
46.7099	17.2393	Human	Hungary	Transdanubia	Keszthely-Fenékpuszta Pusztaszentegyházi dűlő	KEFP	9	Chalco	Balaton-Lasinja	4300-4000	-	45 | 1/5/2000	KEFP05	KEFP05	U	NA	6-8	infant II	I2	Cranium	-20.47	10.3	1.53	13.77	38.87	3.29	This study
46.7099	17.2393	Human	Hungary	Transdanubia	Keszthely-Fenékpuszta Pusztaszentegyházi dűlő	KEFP	9	Chalco	Balaton-Lasinja	4300-4000	-	45 | 1/3/2000	KEFP03	KEFP03	F	F	17-22	juvenile	F	Cranium	-20.36	9.42	1.64	13.86	37.83	3.18	This study
46.7099	17.2393	Human	Hungary	Transdanubia	Keszthely-Fenékpuszta Pusztaszentegyházi dűlő	KEFP	9	Chalco	Balaton-Lasinja	4300-4000	-	45 | 1/4/2000	KEFP04	KEFP04	F	F	NA	adult	F	Cranium	-20.18	10.65	1.54	13.05	36.42	3.26	This study
46.7099	17.2393	Human	Hungary	Transdanubia	Keszthely-Fenékpuszta Pusztaszentegyházi dűlő	KEFP	9	Chalco	Balaton-Lasinja	4300-4000	-	45 | 1/1/2000	KEFP01	KEFP01	U	NA	6-7	infant I	I	Costa	-19.75	10.43	4.47	14.71	39.58	3.14	This study
46.7099	17.2393	Human	Hungary	Transdanubia	Keszthely-Fenékpuszta Pusztaszentegyházi dűlő	KEFP	9	Chalco	Balaton-Lasinja	4300-4000	-	45 | 1/1/2000	KEFP02	KEFP02	U	NA	1,5-2	infant I	I	Cranium	-19.63	13.56	1.7	14.35	39.27	3.19	This study
45.4609	18.8171	Human	Croatia	Balkan	Klisa	KLI	23	EN	Starčevo	6000-5500	-	KL 8		Kl.8.1	_	NA	NA	NA	NA	Phalanx	-21	10.1		13.1	35.8	3.2	Jovanović et al. 2018
45.4609	18.8171	Human	Croatia	Balkan	Klisa	KLI	23	EN	Starčevo	6000-5500	-	KL 10a		Kl.10a.1	_	NA	NA	NA	NA	Radius	-20.6	10.4		14.6	39.9	3.2	Jovanović et al. 2018
46.42	20.33	Human	Hungary	Alföld	HMV Kökénydomb	KOKE	32	LN	Tisza	5000-4500		1	KÖKE01	KÖKE01	F	F	NA	juvenile	F	Costa	-20.8601	11.0393	7.33	16.9413	46.638	3.21172	This study
46.42	20.33	Human	Hungary	Alföld	HMV Kökénydomb	KOKE	32	LN	Tisza	5000-4500		3	KÖKE02	KÖKE02	M	M	18-19	juvenile	M	Costa	-20.6452	10.7499	1.35	14.9961	41.4769	3.22684	This study
47.7428	20.2402	Human	Hungary	Alföld	Kompolt-Kígyós-ér	KOKI	54	MN	ALBK	5500-5000		24/8	HUNG375	HUNG375	F	F	23-29	adult	F	long bone	-20.2	10.9		15.3	43.7	3.3	Gamarra et al. 2018
47.7428	20.2402	Human	Hungary	Alföld	Kompolt-Kígyós-ér	KOKI	54	MN	ALBK	5500-5000		25/9	HUNG373	HUNG373	F	F	44-50	adult	F	Long bone	-20.1	10.9		15.2	42.7	3.3	Gamarra et al. 2018
47.7428	20.2402	Human	Hungary	Alföld	Kompolt-Kígyós-ér	KOKI	54	MN	ALBK	5500-5000		5/2	HUNG371	HUNG371	M	M	25-34	infant	M	Costa	-19.9	11.2		15.5	42.5	3.2	Gamarra et al. 2018
47.7428	20.2402	Human	Hungary	Alföld	Kompolt-Kígyós-ér	KOKI	54	MN	ALBK	5500-5000		17/7	HUNG372	HUNG372	M	M	23-29	adult	M	lower M1	-19.2	11.4		14.6	39.8	3.2	Gamarra et al. 2018
47.7428	20.2402	Human	Hungary	Alföld	Kompolt-Kígyós-ér	KOKI	54	MN	ALBK	5500-5000	-	25/9	KOKI04	KOKI04	NA	NA	NA	NA	NA	Costa	-19.8801	10.4213	1.06147	14.1507	38.9003	3.20716	This study
47.7428	20.2402	Human	Hungary	Alföld	Kompolt-Kígyós-ér	KOKI	54	MN	ALBK	5500-5000	-	26/10	KOKI05	KOKI05	NA	NA	NA	NA	NA	Costa	-19.7982	10.3072	2.01413	15.7726	42.3173	3.12994	This study
47.7428	20.2402	Human	Hungary	Alföld	Kompolt-Kígyós-ér	KOKI	54	MN	ALBK	5500-5000	-	5/2	KOKI01	KOKI01	NA	NA	NA	NA	NA	Costa	-19.6822	10.8431	4.1039	16.594	44.5664	3.1333	This study
47.7428	20.2402	Human	Hungary	Alföld	Kompolt-Kígyós-ér	KOKI	54	MN	ALBK	5500-5000	-	24/8	KOKI03	KOKI03	NA	NA	NA	NA	NA	Costa	-19.4108	10.6806	2.00109	15.9106	42.7469	3.13446	This study
47.638675	17.364529	Human	Hungary	Transdanubia	Kóny 85 Enese	KON	1	Chalco	Balaton-Lasinja	4300-4000	4330-4170	233 | 08.06.2010	KON02	KON02	F	F	44-48	matur	F	Costa	-20.68	10.17	5.09	15.505	42.395	3.19	This study
47.638675	17.364529	Human	Hungary	Transdanubia	Kóny 85 Enese	KON	1	MN	TLBK	5500-5000		56 | 08.06.2010	KON01	KON01	F	F	22-24	adult	F	Costa	-21.62	9.44	2.95	15.13	41.185	3.18	This study
47.638675	17.364529	Human	Hungary	Transdanubia	Kóny 85 Enese	KON	1	MN	TLBK	5500-5000		647,001 | 08.06.2010	KON04	KON04	U	NA	4-6	infant I	I	Costa	-20.96	9.5	3.11	15.51	42.815	3.22	This study
47.638675	17.364529	Human	Hungary	Transdanubia	Kóny 85 Enese	KON	1	MN	TLBK	5500-5000		300 | 08.06.2010	KON03	KON03	F	F	22-23	adult	F	Costa	-20.95	10.77	8.21	16.215	43.95	3.16	This study
47.638675	17.364529	Human	Hungary	Transdanubia	Kóny 85 Enese	KON	1	MN	TLBK	5500-5000	5000-4850	647,002 | 08.06.2010	KON05	KON05	U	NA	4-6	infant I	I	Costa	-20.04	10.16	4.04	14.17	38.14	3.14	This study
46.007396	18.624077	Human	Hungary	Transdanubia	Lánycsók, Gata-Csatola M6 B67	LGCS	18	EN	Starčevo	6000-5500		1662 | 2010.1.52	LGCS02	LGCS02	F?	F	60+	senil	F	Costa	-20.5021	10.6607	2.09	22.4337	57.3622	2.98311	This study
46.007396	18.624077	Human	Hungary	Transdanubia	Lánycsók, Gata-Csatola M6 B67	LGCS	18	EN	Starčevo	6000-5500		1784 | 2010.1.127	LGCS03	LGCS03	U	NA	4	infant I	I	Cranium	-19.5962	11.9477	1.6	14.2802	39.6567	3.23987	This study
46.007396	18.624077	Human	Hungary	Transdanubia	Lánycsók, Gata-Csatola M6 B67	LGCS	18	EN	Starčevo	6000-5500		1810 | 2010.1.144	LGCS04	LGCS04	M	M	23-39	adult	M	Costa	-20.28	10.16	3.25	14.93	41.14	3.22	This study
45.996037	18.581007	Human	Hungary	Transdanubia	Lánycsók, Csata-alja M6 116	M6-116	19	Chalco	Baden	3000-2600	2864-2641	190	M6-11602	M6-11602	M ?	M	30-39	adult	M	Pelvis	-20.7112	11.9179	3.28	15.0853	41.31	3.19482	This study
45.996037	18.581007	Human	Hungary	Transdanubia	Lánycsók, Csata-alja M6 116	M6-116	19	Chalco	Baden	3000-2600	2850-2621	369	M6-11610	M6-11610	M	M	23-26	adult	M	Costa	-20.4322	9.51248	1.88	15.317	42.8515	3.26487	This study
45.996037	18.581007	Human	Hungary	Transdanubia	Lánycsók, Csata-alja M6 116	M6-116	19	Chalco	Baden	3000-2600	2852-2627	330 | 281	M6-11608-2	M6-11608-2	NA	NA	NA	NA	NA	NA	-20.4216	11.7436	2.01	15.5813	42.5081	3.18285	This study
45.996037	18.581007	Human	Hungary	Transdanubia	Lánycsók, Csata-alja M6 116	M6-116	19	Chalco	Baden	3000-2600	2832-2574	312	M6-11603	M6-11603	F?	F	17-19	juvenile	F	Costa	-20.217	9.32247	1.86	14.6313	40.2285	3.20771	This study
45.996037	18.581007	Human	Hungary	Transdanubia	Lánycsók, Csata-alja M6 116	M6-116	19	Chalco	Baden	3000-2600	2852-2627	330 | 281	M6-11608-3	M6-11608-3	NA	NA	NA	NA	NA	NA	-20.1075	9.57363	2.3	14.3634	39.2412	3.18737	This study
45.996037	18.581007	Human	Hungary	Transdanubia	Lánycsók, Csata-alja M6 116	M6-116	19	Chalco	Baden	3000-2600	2852-2627	330 | 281	M6-11608-1	M6-11608-1	NA	NA	NA	NA	NA	Costa	-19.8105	9.41604	3.07	16.0014	43.4567	3.16846	This study
45.996037	18.581007	Human	Hungary	Transdanubia	Lánycsók, Csata-alja M6 116	M6-116	19	Chalco	Balaton-Lasinja	4300-4000	4227-4052	221	M6-11612	M6-11612	F	F	17-19	juvenile	F	Costa	-19.5765	9.19304	2.13	15.5055	41.7775	3.14343	This study
45.996037	18.581007	Human	Hungary	Transdanubia	Lánycsók, Csata-alja M6 116	M6-116	19	EN	Starčevo	6000-5500	5657-5619	360	M6-11609	M6-11609	F?	F	17-19	juvenile	F	Costa	-21.3886	10.8102	1.52	15.3811	42.3759	3.21424	This study
45.996037	18.581007	Human	Hungary	Transdanubia	Lánycsók, Csata-alja M6 116	M6-116	19	EN	Starčevo	6000-5500		163	M6-11601	M6-11601	U	NA	14-15	juvenile	NA	Costa	-20.6993	6.59578	1.52	13.3688	36.9472	3.22431	This study
45.996037	18.581007	Human	Hungary	Transdanubia	Lánycsók, Csata-alja M6 116	M6-116	19	EN	Starčevo	6000-5500		353	M6-11604	M6-11604	F	F	40-45	matur	F	Costa	-20.2206	10.7685	3.68	16.035	43.6109	3.17303	This study
46.267642	20.344234	Human	Hungary	Alföld	Maroslele-Pana	MAPA	30	EN	Körös	6000-5500	5710-5620	3	MAPA03	MAPA03	F	F	NA	adult	F	Femur	-20.9523	10.9643	2.55	15.813	43.6872	3.2232	This study
46.267642	20.344234	Human	Hungary	Alföld	Maroslele-Pana	MAPA	30	EN	Körös	6000-5500		2	MAPA02	MAPA02	U	NA	NA	NA	NA	Costa	-20.0215	10.0068	3.57	15.8034	43.5779	3.21709	This study
46.267642	20.344234	Human	Hungary	Alföld	Maroslele-Pana	MAPA	30	EN	Körös	6000-5500	5905-5770	1	MAPA01	MAPA01	U	NA	NA	infant II	I2	Costa	-19.8587	9.77368	4.02	15.5754	43.0275	3.22295	This study
47.8	20.69	Human	Hungary	Alföld	Mezökeresztes-Cethalom	MECE	66	MN	ALBK	5500-5000	-	7	MECE05	MECE05	NA	NA	NA	NA	NA	Costa	-20.31	10.83	2.47	16.2792	43.5645	3.12	This study
47.8	20.69	Human	Hungary	Alföld	Mezökeresztes-Cethalom	MECE	66	MN	ALBK	5500-5000	-	6	MECE04	MECE04	NA	NA	NA	NA	NA	Costa	-20.18	10.86	4.19	17.7856	47.4376	3.11	This study
47.8	20.69	Human	Hungary	Alföld	Mezökeresztes-Cethalom	MECE	66	MN	ALBK	5500-5000	-	1	MECE01	MECE01	NA	NA	NA	NA	NA	Costa	-19.97	11.59	2.83	16.7924	45.0683	3.13	This study
47.8	20.69	Human	Hungary	Alföld	Mezökeresztes-Cethalom	MECE	66	MN	ALBK	5500-5000	-	9	MECE07	MECE07	NA	NA	NA	NA	NA	Cranium	-19.95	10.09	2.22	16.0505	44.3942	3.23	This study
47.8	20.69	Human	Hungary	Alföld	Mezökeresztes-Cethalom	MECE	66	MN	ALBK	5500-5000	-	18	MECE10	MECE10	NA	NA	NA	NA	NA	Costa	-19.92	11.59	2.56	18.9224	50.6265	3.12	This study
47.8	20.69	Human	Hungary	Alföld	Mezökeresztes-Cethalom	MECE	66	MN	ALBK	5500-5000	-	20	MECE12	MECE12	NA	NA	NA	NA	NA	Costa	-19.9	11.08	4.62	16.4495	44.1799	3.13	This study
47.8	20.69	Human	Hungary	Alföld	Mezökeresztes-Cethalom	MECE	66	MN	ALBK	5500-5000	-	8	MECE06	MECE06	NA	NA	NA	NA	NA	Costa	-19.89	11.29	3.22	17.7287	47.7472	3.14	This study
47.8	20.69	Human	Hungary	Alföld	Mezökeresztes-Cethalom	MECE	66	MN	ALBK	5500-5000	-	11	MECE08	MECE08	NA	NA	NA	NA	NA	Costa	-19.81	11.33	5.19	16.7931	44.7499	3.11	This study
47.8	20.69	Human	Hungary	Alföld	Mezökeresztes-Cethalom	MECE	66	MN	ALBK	5500-5000	-	25	MECE15	MECE15	NA	NA	NA	NA	NA	Costa	-19.81	10.57	3.07	16.5732	44.9424	3.16	This study
47.8	20.69	Human	Hungary	Alföld	Mezökeresztes-Cethalom	MECE	66	MN	ALBK	5500-5000	-	23	MECE14	MECE14	NA	NA	NA	NA	NA	Costa	-19.79	11.24	5.14	16.3789	44.3909	3.16	This study
47.8	20.69	Human	Hungary	Alföld	Mezökeresztes-Cethalom	MECE	66	MN	ALBK	5500-5000	-	2	MECE02	MECE02	NA	NA	NA	NA	NA	Costa	-19.76	13.33	4.8	16.8615	44.9161	3.11	This study
47.8	20.69	Human	Hungary	Alföld	Mezökeresztes-Cethalom	MECE	66	MN	ALBK	5500-5000	-	15	MECE09	MECE09	NA	NA	NA	NA	NA	Costa	-19.74	10.93	2.6	20.4531	54.422	3.1	This study
47.8	20.69	Human	Hungary	Alföld	Mezökeresztes-Cethalom	MECE	66	MN	ALBK	5500-5000	-	4	MECE03	MECE03	NA	NA	NA	NA	NA	Costa	-18.83	13.6	3.25	16.7796	44.8354	3.12	This study
48.14	21.26	Human	Hungary	Alföld	Mezőzombor – Községi temető	MEKO	67	MN	ALBK	5500-5000	-	49	MEKÖ06	MEKÖ06	U	NA	2-3	infant I	I	Costa	-20.63	13.27	2.6	15.43	41.135	3.11	This study
48.14	21.26	Human	Hungary	Alföld	Mezőzombor – Községi temető	MEKO	67	MN	ALBK	5500-5000	-	21/A	MEKÖ04	MEKÖ04	F?	F	21-30	adult	F	Costa	-20.61	9.97	6.47	15.54	42.285	3.17	This study
48.14	21.26	Human	Hungary	Alföld	Mezőzombor – Községi temető	MEKO	67	MN	ALBK	5500-5000	-	10 (2000)	MEKÖ03	MEKÖ03	NA	NA	NA	NA	NA	Costa	-20.3	11.05	3.85	15.72	42.54	3.16	This study
48.14	21.26	Human	Hungary	Alföld	Mezőzombor – Községi temető	MEKO	67	MN	ALBK	5500-5000	-	4	MEKÖ01	MEKÖ01	M	M	37-46	matur	M	Costa	-20.09	11.19	2.91	15.41	40.96	3.1	This study
48.14	21.26	Human	Hungary	Alföld	Mezőzombor – Községi temető	MEKO	67	MN	ALBK	5500-5000	-	62	MEKÖ07	MEKÖ07	U	NA	14-16	infant II	I2	Costa	-20.07	11.35	4.77	15.335	41.365	3.19	This study
48.14	21.26	Human	Hungary	Alföld	Mezőzombor – Községi temető	MEKO	67	MN	ALBK	5500-5000	-	5	MEKÖ02	MEKÖ02	NA	NA	NA	NA	NA	Costa	-19.86	11.11	4.46	15.05	40.75	3.16	This study
48.14	21.26	Human	Hungary	Alföld	Mezőzombor – Községi temető	MEKO	67	MN	ALBK	5500-5000	-	48	MEKÖ05	MEKÖ05	M	M	30-50	matur	M	Cranium	-19.79	11.81	5.35	15.93	43.07	3.15	This study
47.8075	20.5699	Human	Hungary	Alföld	Mezökövesd-Mocsolyas	MEMO	56	MN	ALBK	5500-5000	5500-5000	22	_	_	undet.	NA	_	NA	NA	long bone	-19.8	10.4	see Appendix in Bickle and Whittle 2013	see Appendix in Bickle and Whittle 2013	see Appendix in Bickle and Whittle 2013	see Appendix in Bickle and Whittle 2013	Whittle et al. 2013
47.8075	20.5699	Human	Hungary	Alföld	Mezökövesd-Mocsolyas	MEMO	56	MN	ALBK	5500-5000	5500-5000	18	_	_	female?	F	_	adult	F	metacarpus	-19.7	11.1	see Appendix in Bickle and Whittle 2013	see Appendix in Bickle and Whittle 2013	see Appendix in Bickle and Whittle 2013	see Appendix in Bickle and Whittle 2013	Whittle et al. 2013
47.8075	20.5699	Human	Hungary	Alföld	Mezökövesd-Mocsolyas	MEMO	56	MN	ALBK	5500-5000	5500-5000	2	_	_	male?	M	_	adult	M	long bone	-19.7	11.3	see Appendix in Bickle and Whittle 2013	see Appendix in Bickle and Whittle 2013	see Appendix in Bickle and Whittle 2013	see Appendix in Bickle and Whittle 2013	Whittle et al. 2013
47.8075	20.5699	Human	Hungary	Alföld	Mezökövesd-Mocsolyas	MEMO	56	MN	ALBK	5500-5000	5500-5000	21a	_	_	undet.	NA	_	adult	NA	metacarpus	-19.7	10.1	see Appendix in Bickle and Whittle 2013	see Appendix in Bickle and Whittle 2013	see Appendix in Bickle and Whittle 2013	see Appendix in Bickle and Whittle 2013	Whittle et al. 2013
47.8075	20.5699	Human	Hungary	Alföld	Mezökövesd-Mocsolyas	MEMO	56	MN	ALBK	5500-5000	5500-5000	6	_	_	undet.	NA	_	adult	NA	long bone	-19.6	10	see Appendix in Bickle and Whittle 2013	see Appendix in Bickle and Whittle 2013	see Appendix in Bickle and Whittle 2013	see Appendix in Bickle and Whittle 2013	Whittle et al. 2013
46.214318	18.651002	Human	Hungary	Transdanubia	Mórágy Tűzkődomb B1	MORT	13	LN	Lengyel	4900-4400		16	MORT02	MORT02	F	F	41-45	matur	F	Costa	-21.25	11.12	1.74	14.48	39.48	3.18	This study
46.214318	18.651002	Human	Hungary	Transdanubia	Mórágy Tűzkődomb B1	MORT	13	LN	Lengyel	4900-4400		46	MORT06	MORT06	U	NA	9-11	infant II	I2	Costa	-20.98	10.57	2.5	14.05	38.35	3.19	This study
46.214318	18.651002	Human	Hungary	Transdanubia	Mórágy Tűzkődomb B1	MORT	13	LN	Lengyel	4900-4400		36	MORT03	MORT03	F	F	34-38	adult	F	Costa	-20.94	10.65	5.76	14.87	40.3	3.16	This study
46.214318	18.651002	Human	Hungary	Transdanubia	Mórágy Tűzkődomb B1	MORT	13	LN	Lengyel	4900-4400		55	MORT11	MORT11	M	M	22-28	adult	M	Cranium	-20.71	10.33	2.53	13.86	38.51	3.24	This study
46.214318	18.651002	Human	Hungary	Transdanubia	Mórágy Tűzkődomb B1	MORT	13	LN	Lengyel	4900-4400		44	MORT05	MORT05	F	F	63-75	senil	F	Costa	-20.7	10.51	2.34	14.32	39.2	3.19	This study
46.214318	18.651002	Human	Hungary	Transdanubia	Mórágy Tűzkődomb B1	MORT	13	LN	Lengyel	4900-4400		62	MORT17	MORT17	U	NA	4-5	infant I	I	Costa	-20.63	10.63	1.23	14.21	38.87	3.19	This study
46.214318	18.651002	Human	Hungary	Transdanubia	Mórágy Tűzkődomb B1	MORT	13	LN	Lengyel	4900-4400		81	MORT25	MORT25	U	NA	9-11	infant II	I2	Costa	-20.57	9.94	4.25	14.69	39.81	3.16	This study
46.214318	18.651002	Human	Hungary	Transdanubia	Mórágy Tűzkődomb B1	MORT	13	LN	Lengyel	4900-4400		56	MORT12	MORT12	F	F	41-45	matur	F	Costa	-20.42	10.35	6.04	14.59	39.29	3.14	This study
46.214318	18.651002	Human	Hungary	Transdanubia	Mórágy Tűzkődomb B1	MORT	13	LN	Lengyel	4900-4400		74	MORT22	MORT22	F	F	40-46	matur	F	Cranium	-20.41	10.41	1.73	12.47	34.49	3.23	This study
46.214318	18.651002	Human	Hungary	Transdanubia	Mórágy Tűzkődomb B1	MORT	13	LN	Lengyel	4900-4400		43	MORT04	MORT04	U	NA	9-11	infant II	I2	Costa	-20.37	10.67	3.77	14.01	38.11	3.17	This study
46.214318	18.651002	Human	Hungary	Transdanubia	Mórágy Tűzkődomb B1	MORT	13	LN	Lengyel	4900-4400		60	MORT16	MORT16	U	NA	5-6	infant I	I	Costa	-20.22	10.3	1.23	13.52	36.86	3.18	This study
46.214318	18.651002	Human	Hungary	Transdanubia	Mórágy Tűzkődomb B1	MORT	13	LN	Lengyel	4900-4400		58	MORT14	MORT14	M	M	64-73	senil	M	Costa	-20.17	11.07	3.15	14.35	39.22	3.19	This study
46.214318	18.651002	Human	Hungary	Transdanubia	Mórágy Tűzkődomb B1	MORT	13	LN	Lengyel	4900-4400		66	MORT20	MORT20	M	M	37-43	adult	M	Costa	-20.15	10.53	5.48	14.57	39.13	3.13	This study
46.214318	18.651002	Human	Hungary	Transdanubia	Mórágy Tűzkődomb B1	MORT	13	LN	Lengyel	4900-4400		63	MORT18	MORT18	U	NA	9-11	infant II	I2	Costa	-20.14	8.63	6.85	14.79	39.83	3.14	This study
46.214318	18.651002	Human	Hungary	Transdanubia	Mórágy Tűzkődomb B1	MORT	13	LN	Lengyel	4900-4400		76	MORT23	MORT23	F?	F	65-75	senil	F	Costa	-20.1	9.69	1.47	14.3	38.94	3.18	This study
46.214318	18.651002	Human	Hungary	Transdanubia	Mórágy Tűzkődomb B1	MORT	13	LN	Lengyel	4900-4400		47	MORT07	MORT07	U	NA	13-15	juvenile	NA	Costa	-20.08	10.1	3.66	14.46	39.15	3.16	This study
46.214318	18.651002	Human	Hungary	Transdanubia	Mórágy Tűzkődomb B1	MORT	13	LN	Lengyel	4900-4400		51	MORT09	MORT09	F	F	65-75	senil	F	Cranium	-20.03	10.63	5.21	13.34	36.16	3.16	This study
46.214318	18.651002	Human	Hungary	Transdanubia	Mórágy Tűzkődomb B1	MORT	13	LN	Lengyel	4900-4400		57	MORT13	MORT13	M	M	54-58	matur	M	Costa	-19.98	10.32	1.74	12.7	34.54	3.17	This study
46.214318	18.651002	Human	Hungary	Transdanubia	Mórágy Tűzkődomb B1	MORT	13	LN	Lengyel	4900-4400		59	MORT15	MORT15	F	F	19-21	juvenile	F	Costa	-19.74	9.99	1.91	13.62	36.75	3.15	This study
46.214318	18.651002	Human	Hungary	Transdanubia	Mórágy Tűzkődomb B1	MORT	13	LN	Lengyel	4900-4400		48	MORT08	MORT08	F	F	21-28	adult	F	Costa	-19.68	9.89	4.62	14.33	38.5	3.13	This study
46.214318	18.651002	Human	Hungary	Transdanubia	Mórágy Tűzkődomb B1	MORT	13	LN	Lengyel	4900-4400		52	MORT10	MORT10	U	NA	2-3	infant I	I	Cranium	-18.65	13.59	3.03	14.25	38.61	3.16	This study
46.214318	18.651002	Human	Hungary	Transdanubia	Mórágy Tűzkődomb B1	MORT	13	LN	Lengyel	4900-4400		15	MORT01	MORT01	F	F	62-75	senil	F	Costa	-20.72	9.5	1.63	14.68	40.01	3.18	This study
47.2732	20.4519	Human	Hungary	Alföld	Nagykörü-Gyümölcsös TSZ	NG	28	EN	Körös	6000-5500	-	1		HUNG492	female	F	50-55	adult	F	Femur	-20.5	10.5		11	30.1	3.2	Gamarra et al. 2018
47.8531	21.1467	Human	Hungary	Alföld	Polgár-Ferenci-hát	POFE	59	MN	ALBK	5500-5000	5300-5060	805/1138	_	_	male	M	_	adult	M	Costa	-20.5	10.6	see Appendix in Bickle and Whittle 2013	see Appendix in Bickle and Whittle 2013	see Appendix in Bickle and Whittle 2013	see Appendix in Bickle and Whittle 2013	Whittle et al. 2013
47.8531	21.1467	Human	Hungary	Alföld	Polgár-Ferenci-hát	POFE	59	MN	ALBK	5500-5000	5300-5060	486/687	_	_	male	M	_	adult	M	Costa	-20.3	10.1	see Appendix in Bickle and Whittle 2013	see Appendix in Bickle and Whittle 2013	see Appendix in Bickle and Whittle 2013	see Appendix in Bickle and Whittle 2013	Whittle et al. 2013
47.8531	21.1467	Human	Hungary	Alföld	Polgár-Ferenci-hát	POFE	59	MN	ALBK	5500-5000	5300-5060	697/1004	_	_	male	M	_	matur	M	long bone	-20.3	11.6	see Appendix in Bickle and Whittle 2013	see Appendix in Bickle and Whittle 2013	see Appendix in Bickle and Whittle 2013	see Appendix in Bickle and Whittle 2013	Whittle et al. 2013
47.8531	21.1467	Human	Hungary	Alföld	Polgár-Ferenci-hát	POFE	59	MN	ALBK	5500-5000	5300-5060	773/1093	_	_	female	F	_	adult	F	Costa	-20.2	10.1	see Appendix in Bickle and Whittle 2013	see Appendix in Bickle and Whittle 2013	see Appendix in Bickle and Whittle 2013	see Appendix in Bickle and Whittle 2013	Whittle et al. 2013
47.8531	21.1467	Human	Hungary	Alföld	Polgár-Ferenci-hát	POFE	59	MN	ALBK	5500-5000	5300-5060	340/519	_	_	female	F	_	adult	F	Costa	-20.2	10.7	see Appendix in Bickle and Whittle 2013	see Appendix in Bickle and Whittle 2013	see Appendix in Bickle and Whittle 2013	see Appendix in Bickle and Whittle 2013	Whittle et al. 2013
47.8531	21.1467	Human	Hungary	Alföld	Polgár-Ferenci-hát	POFE	59	MN	ALBK	5500-5000	5300-5060	34/82	_	_	female	F	_	adult	F	Costa	-20.2	10.6	see Appendix in Bickle and Whittle 2013	see Appendix in Bickle and Whittle 2013	see Appendix in Bickle and Whittle 2013	see Appendix in Bickle and Whittle 2013	Whittle et al. 2013
47.8531	21.1467	Human	Hungary	Alföld	Polgár-Ferenci-hát	POFE	59	MN	ALBK	5500-5000	5300-5060	867/1230	_	_	male	M	_	adult	M	Costa	-20.2	11.6	see Appendix in Bickle and Whittle 2013	see Appendix in Bickle and Whittle 2013	see Appendix in Bickle and Whittle 2013	see Appendix in Bickle and Whittle 2013	Whittle et al. 2013
47.8531	21.1467	Human	Hungary	Alföld	Polgár-Ferenci-hát	POFE	59	MN	ALBK	5500-5000	5300-5060	353/532	_	_	male	M	_	matur	M	Costa	-20.2	9.8	see Appendix in Bickle and Whittle 2013	see Appendix in Bickle and Whittle 2013	see Appendix in Bickle and Whittle 2013	see Appendix in Bickle and Whittle 2013	Whittle et al. 2013
47.8531	21.1467	Human	Hungary	Alföld	Polgár-Ferenci-hát	POFE	59	MN	ALBK	5500-5000	5300-5060	338/517	_	_	undet.	NA	10 to 12	juvenile	NA	Costa	-20.2	9	see Appendix in Bickle and Whittle 2013	see Appendix in Bickle and Whittle 2013	see Appendix in Bickle and Whittle 2013	see Appendix in Bickle and Whittle 2013	Whittle et al. 2013
47.8531	21.1467	Human	Hungary	Alföld	Polgár-Ferenci-hát	POFE	59	MN	ALBK	5500-5000	5300-5060	344/523	_	_	female	F	_	adult	F	cranium	-20.1	9.5	see Appendix in Bickle and Whittle 2013	see Appendix in Bickle and Whittle 2013	see Appendix in Bickle and Whittle 2013	see Appendix in Bickle and Whittle 2013	Whittle et al. 2013
47.8531	21.1467	Human	Hungary	Alföld	Polgár-Ferenci-hát	POFE	59	MN	ALBK	5500-5000	5300-5060	281/444	_	_	female	F	_	adult	F	Costa	-20.1	10.6	see Appendix in Bickle and Whittle 2013	see Appendix in Bickle and Whittle 2013	see Appendix in Bickle and Whittle 2013	see Appendix in Bickle and Whittle 2013	Whittle et al. 2013
47.8531	21.1467	Human	Hungary	Alföld	Polgár-Ferenci-hát	POFE	59	MN	ALBK	5500-5000	5300-5060	821/1168	_	_	female	F	_	adult	F	Costa	-20.1	10.8	see Appendix in Bickle and Whittle 2013	see Appendix in Bickle and Whittle 2013	see Appendix in Bickle and Whittle 2013	see Appendix in Bickle and Whittle 2013	Whittle et al. 2013
47.8531	21.1467	Human	Hungary	Alföld	Polgár-Ferenci-hát	POFE	59	MN	ALBK	5500-5000	5300-5060	285/450	_	_	male	M	_	adult	M	Costa	-20.1	10.3	see Appendix in Bickle and Whittle 2013	see Appendix in Bickle and Whittle 2013	see Appendix in Bickle and Whittle 2013	see Appendix in Bickle and Whittle 2013	Whittle et al. 2013
47.8531	21.1467	Human	Hungary	Alföld	Polgár-Ferenci-hát	POFE	59	MN	ALBK	5500-5000	5300-5060	484/685	_	_	undet.	NA	_	juvenile	NA	Costa	-20.1	10	see Appendix in Bickle and Whittle 2013	see Appendix in Bickle and Whittle 2013	see Appendix in Bickle and Whittle 2013	see Appendix in Bickle and Whittle 2013	Whittle et al. 2013
47.8531	21.1467	Human	Hungary	Alföld	Polgár-Ferenci-hát	POFE	59	MN	ALBK	5500-5000	5300-5060	341/520	_	_	male	M	_	adult	M	Costa	-20	10.1	see Appendix in Bickle and Whittle 2013	see Appendix in Bickle and Whittle 2013	see Appendix in Bickle and Whittle 2013	see Appendix in Bickle and Whittle 2013	Whittle et al. 2013
47.8531	21.1467	Human	Hungary	Alföld	Polgár-Ferenci-hát	POFE	59	MN	ALBK	5500-5000	5300-5060	314/489	_	_	male	M	_	adult	M	Costa	-20	10.9	see Appendix in Bickle and Whittle 2013	see Appendix in Bickle and Whittle 2013	see Appendix in Bickle and Whittle 2013	see Appendix in Bickle and Whittle 2013	Whittle et al. 2013
47.8531	21.1467	Human	Hungary	Alföld	Polgár-Ferenci-hát	POFE	59	MN	ALBK	5500-5000	5300-5060	347/526	_	_	undet.	NA	_	juvenile	NA	Costa	-20	10	see Appendix in Bickle and Whittle 2013	see Appendix in Bickle and Whittle 2013	see Appendix in Bickle and Whittle 2013	see Appendix in Bickle and Whittle 2013	Whittle et al. 2013
47.8531	21.1467	Human	Hungary	Alföld	Polgár-Ferenci-hát	POFE	59	MN	ALBK	5500-5000	5300-5060	861/1222	_	_	undet.	NA	_	juvenile	NA	Costa	-20	10.4	see Appendix in Bickle and Whittle 2013	see Appendix in Bickle and Whittle 2013	see Appendix in Bickle and Whittle 2013	see Appendix in Bickle and Whittle 2013	Whittle et al. 2013
47.8531	21.1467	Human	Hungary	Alföld	Polgár-Ferenci-hát	POFE	59	MN	ALBK	5500-5000	5300-5060	839/1198	_	_	female	F	_	matur	F	Costa	-20	11.4	see Appendix in Bickle and Whittle 2013	see Appendix in Bickle and Whittle 2013	see Appendix in Bickle and Whittle 2013	see Appendix in Bickle and Whittle 2013	Whittle et al. 2013
47.8531	21.1467	Human	Hungary	Alföld	Polgár-Ferenci-hát	POFE	59	MN	ALBK	5500-5000	5300-5060	448/646	_	_	undet.	NA	2 or 3	infant I	I	long bone	-20	13.2	see Appendix in Bickle and Whittle 2013	see Appendix in Bickle and Whittle 2013	see Appendix in Bickle and Whittle 2013	see Appendix in Bickle and Whittle 2013	Whittle et al. 2013
47.8531	21.1467	Human	Hungary	Alföld	Polgár-Ferenci-hát	POFE	59	MN	ALBK	5500-5000	5300-5060	311/486	_	_	female	F	_	adult	F	cranium	-19.9	10.5	see Appendix in Bickle and Whittle 2013	see Appendix in Bickle and Whittle 2013	see Appendix in Bickle and Whittle 2013	see Appendix in Bickle and Whittle 2013	Whittle et al. 2013
47.8531	21.1467	Human	Hungary	Alföld	Polgár-Ferenci-hát	POFE	59	MN	ALBK	5500-5000	5300-5060	282/445	_	_	male	M	_	adult	M	Costa	-19.8	9.1	see Appendix in Bickle and Whittle 2013	see Appendix in Bickle and Whittle 2013	see Appendix in Bickle and Whittle 2013	see Appendix in Bickle and Whittle 2013	Whittle et al. 2013
47.8531	21.1467	Human	Hungary	Alföld	Polgár-Ferenci-hát	POFE	59	MN	ALBK	5500-5000	5300-5060	270/432	_	_	male	M	_	adult	M	Costa	-19.8	9.8	see Appendix in Bickle and Whittle 2013	see Appendix in Bickle and Whittle 2013	see Appendix in Bickle and Whittle 2013	see Appendix in Bickle and Whittle 2013	Whittle et al. 2013
47.8531	21.1467	Human	Hungary	Alföld	Polgár-Ferenci-hát	POFE	59	MN	ALBK	5500-5000	5300-5060	718/1025*	_	_	female	F	<30	adult	F	Costa	-19.8	9.9	see Appendix in Bickle and Whittle 2013	see Appendix in Bickle and Whittle 2013	see Appendix in Bickle and Whittle 2013	see Appendix in Bickle and Whittle 2013	Whittle et al. 2013
47.8531	21.1467	Human	Hungary	Alföld	Polgár-Ferenci-hát	POFE	59	MN	ALBK	5500-5000	5300-5060	296/468	_	_	female	F	>20	adult	F	Costa	-19.8	9.8	see Appendix in Bickle and Whittle 2013	see Appendix in Bickle and Whittle 2013	see Appendix in Bickle and Whittle 2013	see Appendix in Bickle and Whittle 2013	Whittle et al. 2013
47.8531	21.1467	Human	Hungary	Alföld	Polgár-Ferenci-hát	POFE	59	MN	ALBK	5500-5000	5300-5060	719/1026	_	_	undet.	NA	2 to 3	infant I	I	Costa	-19.8	10.1	see Appendix in Bickle and Whittle 2013	see Appendix in Bickle and Whittle 2013	see Appendix in Bickle and Whittle 2013	see Appendix in Bickle and Whittle 2013	Whittle et al. 2013
47.8531	21.1467	Human	Hungary	Alföld	Polgár-Ferenci-hát	POFE	59	MN	ALBK	5500-5000	5300-5060	871/1236	_	_	undet.	NA	2 to 4	infant I	I	Costa	-19.8	12.6	see Appendix in Bickle and Whittle 2013	see Appendix in Bickle and Whittle 2013	see Appendix in Bickle and Whittle 2013	see Appendix in Bickle and Whittle 2013	Whittle et al. 2013
47.8531	21.1467	Human	Hungary	Alföld	Polgár-Ferenci-hát	POFE	59	MN	ALBK	5500-5000	5300-5060	289/454	_	_	_	NA	_	infant II	I2	Costa	-19.7	10.7	see Appendix in Bickle and Whittle 2013	see Appendix in Bickle and Whittle 2013	see Appendix in Bickle and Whittle 2013	see Appendix in Bickle and Whittle 2013	Whittle et al. 2013
47.8531	21.1467	Human	Hungary	Alföld	Polgár-Ferenci-hát	POFE	59	MN	ALBK	5500-5000	5300-5060	33/42	_	_	female	F	_	adult	F	Costa	-19.7	11	see Appendix in Bickle and Whittle 2013	see Appendix in Bickle and Whittle 2013	see Appendix in Bickle and Whittle 2013	see Appendix in Bickle and Whittle 2013	Whittle et al. 2013
47.8531	21.1467	Human	Hungary	Alföld	Polgár-Ferenci-hát	POFE	59	MN	ALBK	5500-5000	5300-5060	764/1079	_	_	male	M	_	adult	M	Costa	-19.7	10	see Appendix in Bickle and Whittle 2013	see Appendix in Bickle and Whittle 2013	see Appendix in Bickle and Whittle 2013	see Appendix in Bickle and Whittle 2013	Whittle et al. 2013
47.8531	21.1467	Human	Hungary	Alföld	Polgár-Ferenci-hát	POFE	59	MN	ALBK	5500-5000	5300-5060	897/1268	_	_	male	M	_	adult	M	Costa	-19.7	10.2	see Appendix in Bickle and Whittle 2013	see Appendix in Bickle and Whittle 2013	see Appendix in Bickle and Whittle 2013	see Appendix in Bickle and Whittle 2013	Whittle et al. 2013
47.8531	21.1467	Human	Hungary	Alföld	Polgár-Ferenci-hát	POFE	59	MN	ALBK	5500-5000	5300-5060	721/1028	_	_	male	M	_	matur	M	Costa	-19.7	10.7	see Appendix in Bickle and Whittle 2013	see Appendix in Bickle and Whittle 2013	see Appendix in Bickle and Whittle 2013	see Appendix in Bickle and Whittle 2013	Whittle et al. 2013
47.8531	21.1467	Human	Hungary	Alföld	Polgár-Ferenci-hát	POFE	59	MN	ALBK	5500-5000	5300-5060	34/91	_	_	undet.	NA	10 or 11	infant II	I2	Costa	-19.7	10.3	see Appendix in Bickle and Whittle 2013	see Appendix in Bickle and Whittle 2013	see Appendix in Bickle and Whittle 2013	see Appendix in Bickle and Whittle 2013	Whittle et al. 2013
47.8531	21.1467	Human	Hungary	Alföld	Polgár-Ferenci-hát	POFE	59	MN	ALBK	5500-5000	5300-5060	890/1261*	_	_	male	M	_	adult	M	Costa	-19.6	9.8	see Appendix in Bickle and Whittle 2013	see Appendix in Bickle and Whittle 2013	see Appendix in Bickle and Whittle 2013	see Appendix in Bickle and Whittle 2013	Whittle et al. 2013
47.8531	21.1467	Human	Hungary	Alföld	Polgár-Ferenci-hát	POFE	59	MN	ALBK	5500-5000	5300-5060	387/581	_	_	male	M	_	adult	M	Costa	-19.6	10.7	see Appendix in Bickle and Whittle 2013	see Appendix in Bickle and Whittle 2013	see Appendix in Bickle and Whittle 2013	see Appendix in Bickle and Whittle 2013	Whittle et al. 2013
47.8531	21.1467	Human	Hungary	Alföld	Polgár-Ferenci-hát	POFE	59	MN	ALBK	5500-5000	5300-5060	103/208	_	_	male	M	_	adult	M	Costa	-19.6	9.8	see Appendix in Bickle and Whittle 2013	see Appendix in Bickle and Whittle 2013	see Appendix in Bickle and Whittle 2013	see Appendix in Bickle and Whittle 2013	Whittle et al. 2013
47.8531	21.1467	Human	Hungary	Alföld	Polgár-Ferenci-hát	POFE	59	MN	ALBK	5500-5000	5300-5060	350/529	_	_	undet.	NA	4 or 5	infant I	I	cranium	-19.6	10.5	see Appendix in Bickle and Whittle 2013	see Appendix in Bickle and Whittle 2013	see Appendix in Bickle and Whittle 2013	see Appendix in Bickle and Whittle 2013	Whittle et al. 2013
47.8531	21.1467	Human	Hungary	Alföld	Polgár-Ferenci-hát	POFE	59	MN	ALBK	5500-5000	5300-5060	786/1109	_	_	undet.	NA	± 1	infant I	I	Costa	-19.5	14.2	see Appendix in Bickle and Whittle 2013	see Appendix in Bickle and Whittle 2013	see Appendix in Bickle and Whittle 2013	see Appendix in Bickle and Whittle 2013	Whittle et al. 2013
47.8531	21.1467	Human	Hungary	Alföld	Polgár-Ferenci-hát	POFE	59	MN	ALBK	5500-5000	5300-5060	356/535	_	_	male	M	_	adult	M	Costa	-19.4	10.6	see Appendix in Bickle and Whittle 2013	see Appendix in Bickle and Whittle 2013	see Appendix in Bickle and Whittle 2013	see Appendix in Bickle and Whittle 2013	Whittle et al. 2013
47.8531	21.1467	Human	Hungary	Alföld	Polgár-Ferenci-hát	POFE	59	MN	ALBK	5500-5000	5300-5060	644/944	_	_	undet.	NA	_	juvenile	NA	Costa	-19.4	10.4	see Appendix in Bickle and Whittle 2013	see Appendix in Bickle and Whittle 2013	see Appendix in Bickle and Whittle 2013	see Appendix in Bickle and Whittle 2013	Whittle et al. 2013
47.8531	21.1467	Human	Hungary	Alföld	Polgár-Ferenci-hát	POFE	59	MN	ALBK	5500-5000	5300-5060	904/1311*	_	_	female	F	<30	adult	F	Costa	-19.3	9.6	see Appendix in Bickle and Whittle 2013	see Appendix in Bickle and Whittle 2013	see Appendix in Bickle and Whittle 2013	see Appendix in Bickle and Whittle 2013	Whittle et al. 2013
47.8531	21.1467	Human	Hungary	Alföld	Polgár-Ferenci-hát	POFE	59	MN	ALBK	5500-5000	5300-5060	881/1252*	_	_	undet.	NA	3 to 4	infant I	I	long bone	-19.1	10.1	see Appendix in Bickle and Whittle 2013	see Appendix in Bickle and Whittle 2013	see Appendix in Bickle and Whittle 2013	see Appendix in Bickle and Whittle 2013	Whittle et al. 2013
47.8531	21.1467	Human	Hungary	Alföld	Polgár-Ferenci-hát	POFE	59	MN	ALBK	5500-5000	5300-5060	288/453	_	_	undet.	NA	1 or 1,5	infant I	I	Costa	-18.7	13.6	see Appendix in Bickle and Whittle 2013	see Appendix in Bickle and Whittle 2013	see Appendix in Bickle and Whittle 2013	see Appendix in Bickle and Whittle 2013	Whittle et al. 2013
47.86	21.12	Human	Hungary	Alföld	Polgár-Piócási-Dűlő	POPI	60	MN	ALBK	5500-5000	-	17	POPI01	POPI01	NA	NA	NA	NA	NA	Femur	-20.0098	10.7913	4.0778	11.814	32.1462	3.17454	This study
47.86	21.12	Human	Hungary	Alföld	Polgár-Piócási-Dűlő	POPI	60	MN	ALBK	5500-5000	-	32	POPI03	POPI03	NA	NA	NA	NA	NA	Femur	-19.9229	9.65392	1.49845	15.4939	41.9188	3.15637	This study
47.86	21.12	Human	Hungary	Alföld	Polgár-Piócási-Dűlő	POPI	60	MN	ALBK	5500-5000	-	61	POPI04	POPI04	NA	NA	NA	NA	NA	Cranium	-19.9133	12.0222	1.59208	16.2897	44.3466	3.1761	This study
47.86	21.12	Human	Hungary	Alföld	Polgár-Piócási-Dűlő	POPI	60	MN	ALBK	5500-5000	-	31	POPI02	POPI02	NA	NA	NA	NA	NA	Femur	-19.8001	10.5907	2.67414	15.5524	41.8318	3.13785	This study
47.86	21.12	Human	Hungary	Alföld	Polgár-Piócási-Dűlő	POPI	60	MN	ALBK	5500-5000	-	111	POPI06	POPI06	NA	NA	NA	NA	NA	Costa	-19.7799	9.65663	2.15939	15.2809	41.2145	3.14665	This study
47.86	21.12	Human	Hungary	Alföld	Polgár-Piócási-Dűlő	POPI	60	MN	ALBK	5500-5000	-	108	POPI05	POPI05	NA	NA	NA	NA	NA	Costa	-19.76	10.3735	2.03478	16.2495	43.8562	3.14871	This study
47.86	21.12	Human	Hungary	Alföld	Polgár-Piócási-Dűlő	POPI	60	MN	ALBK	5500-5000	-	64	POPI08	POPI08	NA	NA	NA	NA	NA	Cranium	-19.2363	11.5975	1.54854	15.0928	41.4048	3.20056	This study
47.45	20.51	Human	Hungary	Alföld	Pusztataksony Ledence	PULE	49	Chalco	Tiszapolgár	4500-4000		130 | 130	PULE109	PULE109	NA	NA	NA	NA	NA	Costa	-20.9	10.92	6.46	15.28	41.08	3.14	This study
47.45	20.51	Human	Hungary	Alföld	Pusztataksony Ledence	PULE	49	Chalco	Tiszapolgár	4500-4000		191 | 238	PULE112	PULE112	NA	NA	NA	NA	NA	Costa	-20.43	9.82	3.68	15	40.55	3.15	This study
47.45	20.51	Human	Hungary	Alföld	Pusztataksony Ledence	PULE	49	Chalco	Tiszapolgár	4500-4000		192 | 236	PULE113	PULE113	NA	NA	NA	NA	NA	Costa	-20.21	10.7	6.06	15.02	40.52	3.15	This study
47.45	20.51	Human	Hungary	Alföld	Pusztataksony Ledence	PULE	49	Chalco	Tiszapolgár	4500-4000		319 | 396	PULE122	PULE122	NA	NA	NA	NA	NA	Costa	-20.02	11.01	7.62	15.31	41.08	3.13	This study
47.45	20.51	Human	Hungary	Alföld	Pusztataksony Ledence	PULE	49	Chalco	Tiszapolgár	4500-4000		191 | 235	PULE111	PULE111	NA	NA	NA	NA	NA	Costa	-19.79	10.07	2.48	15.46	41.88	3.16	This study
47.45	20.51	Human	Hungary	Alföld	Pusztataksony Ledence	PULE	49	Chalco	Tiszapolgár	4500-4000		290 | 364	PULE119	PULE119	NA	NA	NA	NA	NA	Costa	-18.97	8.75	4.97	15.06	40.76	3.16	This study
47.45	20.51	Human	Hungary	Alföld	Pusztataksony Ledence	PULE	49	LN	Tisza	5000-4500		65 | 85	PULE107	PULE107	NA	NA	NA	NA	NA	Cranium	-20.9	10.83	5.4	14.6	39.78	3.16	This study
47.45	20.51	Human	Hungary	Alföld	Pusztataksony Ledence	PULE	49	LN	Tisza	5000-4500		251 | 312	PULE117	PULE117	NA	NA	NA	NA	NA	Costa	-20.71	10.57	5.44	15.1	40.81	3.15	This study
47.45	20.51	Human	Hungary	Alföld	Pusztataksony Ledence	PULE	49	LN	Tisza	5000-4500		48 |56	PULE106	PULE106	NA	NA	NA	NA	NA	Costa	-20.47	10.93	4.13	15.15	40.91	3.14	This study
47.45	20.51	Human	Hungary	Alföld	Pusztataksony Ledence	PULE	49	LN	Tisza	5000-4500		17 | 17	PULE101	PULE101	NA	NA	NA	NA	NA	Costa	-20.4	9.98	2.72	15.13	40.84	3.15	This study
47.45	20.51	Human	Hungary	Alföld	Pusztataksony Ledence	PULE	49	LN	Tisza	5000-4500		419 | 537	PULE126	PULE126	NA	NA	NA	NA	NA	Costa	-20.32	10.41	5.72	14.13	38.3	3.16	This study
47.45	20.51	Human	Hungary	Alföld	Pusztataksony Ledence	PULE	49	LN	Tisza	5000-4500		365 | 460	PULE124	PULE124	NA	NA	NA	NA	NA	Costa	-20.25	11.63	4.68	14.91	40.24	3.15	This study
47.45	20.51	Human	Hungary	Alföld	Pusztataksony Ledence	PULE	49	LN	Tisza	5000-4500		399 | 513	PULE125	PULE125	NA	NA	NA	NA	NA	Costa	-20.19	12.02	4.93	14.44	39.38	3.2	This study
47.45	20.51	Human	Hungary	Alföld	Pusztataksony Ledence	PULE	49	LN	Tisza	5000-4500		243 | 304	PULE116	PULE116	NA	NA	NA	NA	NA	Costa	-20.08	11.13	6.58	15.23	40.97	3.14	This study
47.45	20.51	Human	Hungary	Alföld	Pusztataksony Ledence	PULE	49	LN	Tisza	5000-4500		170 | 219	PULE203	PULE203	NA	NA	NA	NA	NA	Costa	-20.06	9.79	2.23	13.54	36.68	3.16	This study
47.45	20.51	Human	Hungary	Alföld	Pusztataksony Ledence	PULE	49	LN	Tisza	5000-4500		89 | 217	PULE201	PULE201	NA	NA	NA	NA	NA	Costa	-19.9	9.62	1.12	13.22	36.68	3.24	This study
47.45	20.51	Human	Hungary	Alföld	Pusztataksony Ledence	PULE	49	LN	Tisza	5000-4500		231 | 283	PULE114	PULE114	NA	NA	NA	NA	NA	Costa	-19.72	12.75	3.63	14.58	39.46	3.16	This study
47.45	20.51	Human	Hungary	Alföld	Pusztataksony Ledence	PULE	49	LN	Tisza	5000-4500		36 | 36	PULE103	PULE103	NA	NA	NA	NA	NA	Cranium	-19.69	10.56	2.58	14.98	40.42	3.15	This study
47.45	20.51	Human	Hungary	Alföld	Pusztataksony Ledence	PULE	49	MN	Szakálhát	4900-4800		135 | 155	PULE110	PULE110	F	F	16-18	juvenile	F	Costa	-20.71	10.46	4.27	15.1	40.79	3.15	This study
47.45	20.51	Human	Hungary	Alföld	Pusztataksony Ledence	PULE	49	MN	Szakálhát	4900-4800		237 | 293	PULE115	PULE115	F	F	23-27	adult	F	Costa	-20.51	9.97	3.73	14.56	39.4	3.16	This study
47.45	20.51	Human	Hungary	Alföld	Pusztataksony Ledence	PULE	49	MN	Szakálhát	4900-4800		328 | 407	PULE123	PULE123	F	F	45-51	matur	F	Costa	-20.51	10.43	6.16	15.16	40.73	3.12	This study
47.45	20.51	Human	Hungary	Alföld	Pusztataksony Ledence	PULE	49	MN	Szakálhát	4900-4800		291 | 365	PULE120	PULE120	F	F	48-57	matur	F	Costa	-20.48	10.3	2.66	15.21	41.05	3.15	This study
47.45	20.51	Human	Hungary	Alföld	Pusztataksony Ledence	PULE	49	MN	Szakálhát	4900-4800		26 | 26	PULE102	PULE102	U	NA	9-10	infant II	I2	Cranium	-20.48	11.57	2.3	14.72	39.96	3.17	This study
47.45	20.51	Human	Hungary	Alföld	Pusztataksony Ledence	PULE	49	MN	Szakálhát	4900-4800		269 | 335	PULE118	PULE118	F	F	30-36	adult	F	Costa	-20.46	10.7	7.29	15.37	41.35	3.14	This study
47.45	20.51	Human	Hungary	Alföld	Pusztataksony Ledence	PULE	49	MN	Szakálhát	4900-4800		67 | 87	PULE108	PULE108	M	M	28-56	NA	M	Cranium	-20.4	11.08	3.3	15.01	40.6	3.18	This study
47.45	20.51	Human	Hungary	Alföld	Pusztataksony Ledence	PULE	49	MN	Szakálhát	4900-4800		41 | 41	PULE105	PULE105	M	M	38-52	matur	M	Cranium	-19.96	10.34	2.4	14.15	38.17	3.15	This study
47.45	20.51	Human	Hungary	Alföld	Pusztataksony Ledence	PULE	49	MN	Szakálhát	4900-4800		292 | 366	PULE121	PULE121	M	M	39-45	matur	M	Costa	-19.73	10.34	1.74	13.5	37.21	3.22	This study
47.45	20.51	Human	Hungary	Alföld	Pusztataksony Ledence	PULE	49	MN	Szakálhát	4900-4800		40 | 40	PULE104	PULE104	U	NA	5-7	infant I	I	Costa	-19.64	10.42	4.51	15.03	40.66	3.16	This study
45.9987	18.4531	Human	Hungary	Transdanubia	Szederkèny-Kukorica-dülö, 95.lh.	SEKU	21	MN	Vinča	5300-5000	5040-4940	119	SEKU01	SEKU01	NA	NA	NA	NA	NA	Costa	-20.91	11.03	2.9	12.02	32.99	3.2	This study
45.9987	18.4531	Human	Hungary	Transdanubia	Szederkèny-Kukorica-dülö, 95.lh.	SEKU	21	MN	Vinča	5300-5000	5290-5070	2491 | 10161	SEKU11	SEKU11	M	M	25-30	adult	M	Costa	-20.76	10.04	1.65	13.5	37.17	3.21	This study
45.9987	18.4531	Human	Hungary	Transdanubia	Szederkèny-Kukorica-dülö, 95.lh.	SEKU	21	MN	Vinča	5300-5000		159	SEKU03	SEKU03	NA	NA	NA	NA	NA	Costa	-20.5	10.05	2.84	14.21	38.47	3.16	This study
45.9987	18.4531	Human	Hungary	Transdanubia	Szederkèny-Kukorica-dülö, 95.lh.	SEKU	21	MN	Vinča	5300-5000	5380-5300	3413 | 14739	SEKU08	SEKU08	M	M	45-55	matur	M	Costa	-20.44	9.7	1.95	14.51	39.15	3.15	This study
45.9987	18.4531	Human	Hungary	Transdanubia	Szederkèny-Kukorica-dülö, 95.lh.	SEKU	21	MN	Vinča	5300-5000		270	SEKU04	SEKU04	NA	NA	NA	NA	NA	Costa	-20.39	9.89	2.91	11.36	31.08	3.19	This study
45.9987	18.4531	Human	Hungary	Transdanubia	Szederkèny-Kukorica-dülö, 95.lh.	SEKU	21	MN	Vinča	5300-5000	5330-5225	2436	SEKU09	SEKU09	U	NA	18-20	juvenile	NA	Femur	-20.34	9.81	1.44	13.71	37.27	3.17	This study
45.9987	18.4531	Human	Hungary	Transdanubia	Szederkèny-Kukorica-dülö, 95.lh.	SEKU	21	MN	Vinča	5300-5000	5300-5220	367	SEKU06	SEKU06	NA	NA	NA	NA	NA	Costa	-20.26	9.63	1.25	12.8	35.02	3.19	This study
45.9987	18.4531	Human	Hungary	Transdanubia	Szederkèny-Kukorica-dülö, 95.lh.	SEKU	21	MN	Vinča	5300-5000	5300-5070	2398	SEKU07	SEKU07	U	NA	14-16	juvenile	NA	Costa	-20.16	10.66	1.22	12.47	34.31	3.21	This study
45.9987	18.4531	Human	Hungary	Transdanubia	Szederkèny-Kukorica-dülö, 95.lh.	SEKU	21	MN	Vinča	5300-5000	5300-5220	2484	SEKU10	SEKU10	M	M	25-35	adult	M	Costa	-20.14	10.1	3.28	14.59	39.3	3.14	This study
45.9987	18.4531	Human	Hungary	Transdanubia	Szederkèny-Kukorica-dülö, 95.lh.	SEKU	21	MN	Vinča	5300-5000		344	SEKU05	SEKU05	NA	NA	NA	NA	NA	Humerus	-20.1	9.49	1.44	11.45	31.27	3.19	This study
46.025843	18.3227	Human	Hungary	Transdanubia	Szemely-Hegyes	SZEH	17	MN	Sopot	5000-4800	4940-4800	883 | 586-588.	SZEH03	SZEH03	F?	F	25-30	adult	F	Costa	-20.63	9.44	2.46	15.36	41.06	3.12	This study
46.025843	18.3227	Human	Hungary	Transdanubia	Szemely-Hegyes	SZEH	17	MN	Sopot	5000-4800	4840-4720	1003 | 598.	SZEH05	SZEH05	U	NA	15-20	juvenile	NA	Costa	-20.56	9.99	1.52	15.42	41.52	3.14	This study
46.025843	18.3227	Human	Hungary	Transdanubia	Szemely-Hegyes	SZEH	17	MN	Sopot	5000-4800	4960-4840	627 | 592.	SZEH02	SZEH02	F	F	30-39	adult	F	Costa	-20.19	10.29	2.02	15.695	42.355	3.15	This study
46.025843	18.3227	Human	Hungary	Transdanubia	Szemely-Hegyes	SZEH	17	MN	Sopot	5000-4800	4850-4720	1085 | 827.	SZEH07	SZEH07	U	NA	± 0,5	infant I	I	Costa	-19.6	13.89	1.31	16.48	44.52	3.15	This study
46.025843	18.3227	Human	Hungary	Transdanubia	Szemely-Hegyes	SZEH	17	MN	TLBK	5500-5000		549 | 609.	SZEH01	SZEH01	U	NA	6-8	infant II	I2	Costa	-20.75	10.39	1.02	15.26	41.77	3.19	This study
46.025843	18.3227	Human	Hungary	Transdanubia	Szemely-Hegyes	SZEH	17	MN	TLBK	5500-5000		1070 | 831.	SZEH06	SZEH06	U	NA	8-9	infant II	I2	Femur	-20.62	10.01	1.97	14.88	40.21	3.15	This study
46.025843	18.3227	Human	Hungary	Transdanubia	Szemely-Hegyes	SZEH	17	MN	TLBK	5500-5000	5210-5000	1139 | 1025.	SZEH09	SZEH09	U	NA	± 9	infant II	I2	Femur	-20.57	9.79	4.2	16.645	44.635	3.13	This study
46.025843	18.3227	Human	Hungary	Transdanubia	Szemely-Hegyes	SZEH	17	MN	TLBK	5500-5000		1108 | 1183.	SZEH08	SZEH08	M	M	30-35	adult	M	Costa	-20.51	9.76	1.27	14.87	40.05	3.14	This study
46.025843	18.3227	Human	Hungary	Transdanubia	Szemely-Hegyes	SZEH	17	MN	TLBK	5500-5000	5200-4980	1001 | 607-608.	SZEH04	SZEH04	U	NA	30-39	adult	NA	Costa	-20.21	9.93	2.89	15.52	42.44	3.19	This study
46.025843	18.3227	Human	Hungary	Transdanubia	Szemely-Hegyes	SZEH	17	MN	TLBK	5500-5000		1045 | 600.	SZEH10	SZEH10	U	NA	NA	infant	I	Costa	-18.55	12.59	2.43	15.22	41.36	3.17	This study
47.1345	20.2124	Human	Hungary	Alföld	Szolnok-Szanda	SzS	38	EN	Körös	6000-5500	5840-5490	3		SzSz 03*	Female (morphology)	F	40-46	adult	F	Long bone	-20.8	11.6		13.5	38.9	3.4	Gamarra et al. 2018
47.1345	20.2124	Human	Hungary	Alföld	Szolnok-Szanda	SzS	38	EN	Körös	6000-5500	5840-5490	4		SzSz 04	Female (morphology)	F	51-57	infant	F	Lower M1	-20.6	11		14.4	40.6	3.3	Gamarra et al. 2018
47.1345	20.2124	Human	Hungary	Alföld	Szolnok-Szanda	SzS	38	EN	Körös	6000-5500	5840-5490	2		SzSz 02	?	NA	6-8	adult	I2	Cranial fragment	-20.2	10.4		14.2	40	3.3	Gamarra et al. 2018
47.78	20.124	Human	Hungary	Alföld	Tiszabura Bonishat	TIBO	65	MN	ALBK	5500-5000	-	424	TIBO04	TIBO04	M	M	NA	adult	M	Cranium	-20.05	9.79	1.4	14.16	38.57	3.18	This study
47.56	20.72	Human	Hungary	Alföld	Tiszabura Bonishat	TIBO	65	MN	ALBK	5500-5000	-	186	TIBO02	TIBO02	M	M	matur	matur	M	Costa	-20.04	9.88	4.36	16.95	45.67	3.14	This study
47.67	20.98	Human	Hungary	Alföld	Tiszabura Bonishat	TIBO	65	MN	ALBK	5500-5000	-	394	TIBO03	TIBO03	U	NA	± 13	infant II	I2	Costa	-19.03	11.76	8.53	15.77	42.725	3.16	This study
47.45	20.46	Human	Hungary	Alföld	Tiszabura Bonishat	TIBO	65	MN	ALBK	5500-5000	-	161	TIBO01	TIBO01	U	NA	1,5-2	infant I	I	Costa	-18.73	11.87	1.09	14.915	40.94	3.2	This study
47.89	20.150	Human	Hungary	Alföld	Tiszabura Bonishat	TIBO	65	MN	ALBK	5500-5000	-	428	TIBO05	TIBO05	F	F	NA	adult	F	Costa	-18.26	11.58	9.23	16.08	43.71	3.17	This study
47.5785	20.7624	Human	Hungary	Alföld	Tiszaszőlős-Domaháza	TID	69	EN	Körös	6000-5500	5880-5480	4		HUNG345a	Male (DNA) Female (morphology)	M	15-17	adult	M	Cranial fragment	-22.6	12.9		14.3	39.3	3.2	Gamarra et al. 2018
47.5785	20.7624	Human	Hungary	Alföld	Tiszaszőlős-Domaháza	TID	69	EN	Körös	6000-5500	5880-5480	2/3		HUNG345	Male (morphology)	M	31-37	adult	M	Lower M1	-22.5	13.1		13.8	38.6	3.3	Gamarra et al. 2018
47.5785	20.7624	Human	Hungary	Alföld	Tiszaszőlős-Domaháza	TID	69	MN	ALBK	5500-5000	-	1		HUNG344	Male (morphology)	M	40-46	adult	M	Upper M1	-20.5	12.2		14.2	39.2	3.2	Gamarra et al. 2018
47.5785	20.7624	Human	Hungary	Alföld	Tiszaszőlős-Domaháza	TID	69	MN	ALBK	5500-5000	-	6		HUNG346	Male	M	34-40	adult	M	Lower M1	-20	9.9		14.1	39.5	3.3	Gamarra et al. 2018
47.56	20.72	Human	Hungary	Alföld	Tiszaszölös-Domháza-puszta, Réti-Dülo	TIDO	51	EN	Körös	6000-5500		5	TIDO03	TIDO03	M	M	23+	adult	M	Cranium	-22.82	12.4	2.12	15.638	43.4728	3.24	This study
47.56	20.72	Human	Hungary	Alföld	Tiszaszölös-Domháza-puszta, Réti-Dülo	TIDO	51	EN	Körös	6000-5500		2	TIDO02	TIDO02	M	M	31-37	adult	M	Costa	-22.19	12.86	2.46	15.6835	43.7312	3.25	This study
47.56	20.72	Human	Hungary	Alföld	Tiszaszölös-Domháza-puszta, Réti-Dülo	TIDO	51	MN	Szakálhát	4900-4800		1	TIDO01	TIDO01	M	M	40-46	matur	M	Costa	-20.12	10.98	4.22	16.3747	44.6029	3.18	This study
47.56	20.72	Human	Hungary	Alföld	Tiszaszölös-Domháza-puszta, Réti-Dülo	TIDO	51	MN	Szakálhát	4900-4800		6	TIDO04	TIDO04	M	M	34-40	adult	M	Costa	-20	10.14	1.5	15.762	43.4966	3.22	This study
48.0063	21.171	Human	Hungary	Alföld	Tiszadob-Okenéz	TISO	63	MN	ALBK	5500-5000	-	440-01 | 6/10/2011	TISO08	TISO08	F	F	40-60	matur	F	Costa	-20.6	10.02	4.36	16.73	44.8	3.12	This study
48.0063	21.171	Human	Hungary	Alföld	Tiszadob-Okenéz	TISO	63	MN	ALBK	5500-5000	-	455	TISO09	TISO09	M ?	M	35-55	adult	M	Costa	-20.58	10.48	4.17	16.85	44.94	3.11	This study
48.0063	21.171	Human	Hungary	Alföld	Tiszadob-Okenéz	TISO	63	MN	ALBK	5500-5000	-	428 | 6/1/2011	TISO07	TISO07	M	M	40-60	matur	M	Costa	-20.58	10.58	4	17.05	45.46	3.11	This study
48.0063	21.171	Human	Hungary	Alföld	Tiszadob-Okenéz	TISO	63	MN	ALBK	5500-5000	-	328 | 6/21/2011	TISO03	TISO03	F	F	23-40	adult	F	Costa	-20.57	10.14	3.8	17.14	45.79	3.12	This study
48.0063	21.171	Human	Hungary	Alföld	Tiszadob-Okenéz	TISO	63	MN	ALBK	5500-5000	-	424 | 2011.6.5, 2011.6.19	TISO06	TISO06	M ?	M	17-18	juvenile	M	Costa	-20.56	11.37	4.1	16.88	44.9	3.1	This study
48.0063	21.171	Human	Hungary	Alföld	Tiszadob-Okenéz	TISO	63	MN	ALBK	5500-5000	-	423-03 | 6/6/2011	TISO05	TISO05	F	F	23-40	adult	F	Costa	-20.54	9.22	1.26	15.7	43.6	3.24	This study
48.0063	21.171	Human	Hungary	Alföld	Tiszadob-Okenéz	TISO	63	MN	ALBK	5500-5000	-	422-424 | 2011.6.22 a,b	TISO04	TISO04	U	NA	NA	NA	NA	Costa	-20.54	10.77	1.78	16.49	44.49	3.15	This study
48.0063	21.171	Human	Hungary	Alföld	Tiszadob-Okenéz	TISO	63	MN	ALBK	5500-5000	-	496 | 2011.6.2, 2011.6.7	TISO15	TISO15	U	NA	6	infant I	I	Costa	-20.47	11.39	2.09	16.63	45	3.16	This study
48.0063	21.171	Human	Hungary	Alföld	Tiszadob-Okenéz	TISO	63	MN	ALBK	5500-5000	-	315 | 6/20/2011	TISO02	TISO02	M	M	26-35	adult	M	Costa	-20.44	9.93	1.87	16.36	44.96	3.21	This study
48.0063	21.171	Human	Hungary	Alföld	Tiszadob-Okenéz	TISO	63	MN	ALBK	5500-5000	-	464	TISO10	TISO10	U	NA	11-12	infant II	I2	Costa	-20.34	9.8	5.74	16.95	45.13	3.11	This study
48.0063	21.171	Human	Hungary	Alföld	Tiszadob-Okenéz	TISO	63	MN	ALBK	5500-5000	-	478-01 | 6/8/2011	TISO13	TISO13	M	M	23-x	adult	M	Costa	-20.34	10.55	3.28	16.73	45.67	3.18	This study
48.0063	21.171	Human	Hungary	Alföld	Tiszadob-Okenéz	TISO	63	MN	ALBK	5500-5000	-	519 | 6/3/2011	TISO16	TISO16	M	M	18-19	juvenile	M	Costa	-20.31	9.27	3.47	17.22	46.2	3.13	This study
48.0063	21.171	Human	Hungary	Alföld	Tiszadob-Okenéz	TISO	63	MN	ALBK	5500-5000	-	474 | 6/4/2011	TISO12	TISO12	M ?	M	18-19	juvenile	M	Costa	-20.3	10.31	3.95	16.94	45.42	3.13	This study
48.0063	21.171	Human	Hungary	Alföld	Tiszadob-Okenéz	TISO	63	MN	ALBK	5500-5000	-	394-01	TISO18	TISO18	NA	NA	NA	NA	NA	Costa	-20.22	9.24	3.07	16.62	45.33	3.18	This study
48.0063	21.171	Human	Hungary	Alföld	Tiszadob-Okenéz	TISO	63	MN	ALBK	5500-5000	-	493-01 | 6/11/2011	TISO14	TISO14	U	NA	9-10	infant II	I2	Costa	-20.2	8.23	1.03	15.93	45.64	3.34	This study
48.0063	21.171	Human	Hungary	Alföld	Tiszadob-Okenéz	TISO	63	MN	ALBK	5500-5000	-	472	TISO11	TISO11	M	M	23-40	adult	M	Costa	-20.16	10.36	3.98	16.79	45.15	3.14	This study
48.0063	21.171	Human	Hungary	Alföld	Tiszadob-Okenéz	TISO	63	MN	ALBK	5500-5000	-	604 | 6/11/2011	TISO17	TISO17	F	F	63-75	senil	F	Costa	-19.93	10.41	2.85	16.84	45.23	3.13	This study
46.9653	20.2525	Human	Hungary	Alföld	Tiszaföldvár Téglagyár	TITE	36	MN	Szakálhát	4900-4800		42	TITE02	TITE02	U	NA	8-9	infant II	I2	Costa	-20.2	10.84	8.31	16.98	45.79	3.14	This study
46.9653	20.2525	Human	Hungary	Alföld	Tiszaföldvár Téglagyár	TITE	36	MN	Szakálhát	4900-4800		98	TITE03	TITE03	F	F	40-50	matur	F	Costa	-20.11	10.86	1.81	15.705	42.505	3.16	This study
46.9653	20.2525	Human	Hungary	Alföld	Tiszaföldvár Téglagyár	TITE	36	MN	Szakálhát	4900-4800		41	TITE01	TITE01	M	M	50-60	matur	M	Costa	-19.79	9.71	2.01	15.76	42.535	3.15	This study
46.4152	18.7502	Human	Hungary	Transdanubia	Tolna-Mözs TO	TOLM	12	MN	TLBK	5500-5000	5210-5020	2392 | 2559	TOLM3	TOLM3	NA	NA	NA	NA	NA	Femur	-20.01	8.21	1.76	11.55	31.72	3.21	This study
46.4152	18.7502	Human	Hungary	Transdanubia	Tolna-Mözs TO	TOLM	12	MN	TLBK	5500-5000	5300-5200	1649 | 1748	TOLM4	TOLM4	NA	NA	NA	NA	NA	Costa	-19.89	9.13	1.19	12.49	33.67	3.14	This study
47.5249	21.5861	Human	Hungary	Alföld	Debrecen Tócópart Erdöalja	TOPE	45	MN	Esztár	5500-5000		312	TOPE05	TOPE05	NA	NA	NA	NA	NA	Femur	-20.3442	9.51224	1.3269	14.5671	40.4499	3.23972	This study
47.5249	21.5861	Human	Hungary	Alföld	Debrecen Tócópart Erdöalja	TOPE	45	MN	Esztár	5500-5000		1420	TOPE12	TOPE12	NA	NA	NA	NA	NA	Femur	-20.2169	10.1244	1.29351	15.949	43.3853	3.17366	This study
47.5249	21.5861	Human	Hungary	Alföld	Debrecen Tócópart Erdöalja	TOPE	45	MN	Esztár	5500-5000		930	TOPE07	TOPE07	M ?	M	NA	adult	M	Costa	-20.1665	10.4976	1.55097	15.4987	42.5227	3.20094	This study
47.5249	21.5861	Human	Hungary	Alföld	Debrecen Tócópart Erdöalja	TOPE	45	MN	Esztár	5500-5000		221	TOPE02	TOPE02	NA	NA	NA	NA	NA	Costa	-19.6783	9.70918	1.64955	15.4273	42.3098	3.19963	This study
47.5249	21.5861	Human	Hungary	Alföld	Debrecen Tócópart Erdöalja	TOPE	45	MN	Esztár	5500-5000		101	TOPE01	TOPE01	NA	NA	NA	NA	NA	Femur	-19.6022	9.29114	1.1827	14.3498	39.775	3.23406	This study
47.5249	21.5861	Human	Hungary	Alföld	Debrecen Tócópart Erdöalja	TOPE	45	MN	Esztár	5500-5000		921	TOPE09	TOPE09	M	M	NA	adult	M	Costa	-19.5955	10.0386	2.24518	17.0567	45.8474	3.1358	This study
47.5249	21.5861	Human	Hungary	Alföld	Debrecen Tócópart Erdöalja	TOPE	45	MN	Esztár	5500-5000		353	TOPE06	TOPE06	M	M	NA	adult	M	Femur	-19.5934	9.53169	0.960615	15.387	42.4949	3.22201	This study
47.5249	21.5861	Human	Hungary	Alföld	Debrecen Tócópart Erdöalja	TOPE	45	MN	Esztár	5500-5000		223	TOPE04	TOPE04	NA	NA	NA	NA	NA	Costa	-19.518	10.0089	1.97542	16.1985	44.0595	3.1733	This study
47.5249	21.5861	Human	Hungary	Alföld	Debrecen Tócópart Erdöalja	TOPE	45	MN	Esztár	5500-5000		889	TOPE08	TOPE08	M	M	NA	adult	M	Femur	-19.4258	9.29892	1.44728	14.0281	38.8497	3.23098	This study
47.2134	20.3181	Human	Hungary	Alföld	Törökszentmiklós-Tiszapüspöki-Karancs-Háromág	TOSM	48	EN	Körös	6000-5500		83 | 137	TÖSM01	TÖSM01	F	F	20-22	adult	F	Costa	-20.2677	10.9898	2.78	14.8401	40.8637	3.21254	This study
47.2134	20.3181	Human	Hungary	Alföld	Törökszentmiklós-Tiszapüspöki-Karancs-Háromág	TOSM	48	EN	Körös	6000-5500		165 | 315	TÖSM03	TÖSM03	U	NA	11	infant II	I2	Costa	-20.1239	9.33702	5.55	16.6826	45.6629	3.19335	This study
47.2134	20.3181	Human	Hungary	Alföld	Törökszentmiklós-Tiszapüspöki-Karancs-Háromág	TOSM	48	EN	Körös	6000-5500		169 | 319	TÖSM07	TÖSM07	M	M	52-60	matur	M	Costa	-20.0073	9.99591	2.27	15.9722	43.7559	3.19607	This study
47.2134	20.3181	Human	Hungary	Alföld	Törökszentmiklós-Tiszapüspöki-Karancs-Háromág	TOSM	48	EN	Körös	6000-5500		166 | 316	TÖSM04	TÖSM04	U	NA	2,5-3	infant II	I2	Costa	-19.7403	10.032	2.31	14.8593	40.8384	3.2064	This study
47.2134	20.3181	Human	Hungary	Alföld	Törökszentmiklós-Tiszapüspöki-Karancs-Háromág	TOSM	48	EN	Körös	6000-5500		167 | 317	TÖSM05	TÖSM05	U	NA	Infans I.	infant I	I	Costa	-19.65	11.84	6.18	15.52	40.12	3.21	This study
47.2134	20.3181	Human	Hungary	Alföld	Törökszentmiklós-Tiszapüspöki-Karancs-Háromág	TOSM	48	EN	Körös	6000-5500		168 | 318	TÖSM06	TÖSM06	U	NA	± 12	infant II	I2	Costa	-18.6194	5.78928	4.3	16.0985	44.1615	3.2004	This study
45.995304	18.511587	Human	Hungary	Transdanubia	Versend-Gilencsa	VEGI	20	MN	Vinča	5300-5000		1032 | 4021	VEGI02	VEGI02	U	NA	14-16	juvenile	NA	Femur	-20.53	9.57	2.32	13.68	37.4	3.19	This study
45.995304	18.511587	Human	Hungary	Transdanubia	Versend-Gilencsa	VEGI	20	MN	Vinča	5300-5000		2030 | 8442	VEGI27	VEGI27	F	F	34-40	adult	F	Costa	-20.52	8.93	2.64	14.03	37.77	3.14	This study
45.995304	18.511587	Human	Hungary	Transdanubia	Versend-Gilencsa	VEGI	20	MN	Vinča	5300-5000		1110 | 5261	VEGI07	VEGI07	U	NA	8 - 9	infant II	I2	Costa	-20.47	8.93	4.06	14.76	39.67	3.14	This study
45.995304	18.511587	Human	Hungary	Transdanubia	Versend-Gilencsa	VEGI	20	MN	Vinča	5300-5000		1995 | 8117-8116	VEGI26	VEGI26	F	F	34-43	matur	F	Costa	-20.39	8.89	1.27	14.24	40.1	3.29	This study
45.995304	18.511587	Human	Hungary	Transdanubia	Versend-Gilencsa	VEGI	20	MN	Vinča	5300-5000		1124 | 5257	VEGI11	VEGI11	F	F	NA	adult	F	Costa	-20.29	9.7	1.11	12.18	33.47	3.21	This study
45.995304	18.511587	Human	Hungary	Transdanubia	Versend-Gilencsa	VEGI	20	MN	Vinča	5300-5000		1039 | 4587	VEGI03	VEGI03	M	M	24 - 30	adult	M	Costa	-20.27	10.25	1.36	12.4	34.06	3.21	This study
45.995304	18.511587	Human	Hungary	Transdanubia	Versend-Gilencsa	VEGI	20	MN	Vinča	5300-5000		1720 | 7353	VEGI23	VEGI23	U	NA	± 14	juvenile	NA	Cranium	-20.25	9.63	1.88	12.28	33.52	3.18	This study
45.995304	18.511587	Human	Hungary	Transdanubia	Versend-Gilencsa	VEGI	20	MN	Vinča	5300-5000	5220-5070	1703 | 8330	VEGI22	VEGI22	U	NA	6-7	infant I	I	Cranium	-20.17	9.58	1.33	12.21	33.93	3.24	This study
45.995304	18.511587	Human	Hungary	Transdanubia	Versend-Gilencsa	VEGI	20	MN	Vinča	5300-5000		1162 | 7355	VEGI12	VEGI12	M	M	matur	matur	M	Costa	-20.16	9.66	3.33	14.88	40.01	3.14	This study
45.995304	18.511587	Human	Hungary	Transdanubia	Versend-Gilencsa	VEGI	20	MN	Vinča	5300-5000		1568	VEGI24	VEGI24	M	M	28-37	adult	M	Costa	-20.15	9.94	4.63	14.23	38.27	3.14	This study
45.995304	18.511587	Human	Hungary	Transdanubia	Versend-Gilencsa	VEGI	20	MN	Vinča	5300-5000		1098 | 5255	VEGI06	VEGI06	F	F	46 - 62	matur	F	Femur	-20.14	10.73	1.85	13.21	36.41	3.22	This study
45.995304	18.511587	Human	Hungary	Transdanubia	Versend-Gilencsa	VEGI	20	MN	Vinča	5300-5000		2032 | 8444	VEGI28	VEGI28	F	F	23+	adult	F	Costa	-20.13	7.89	1.4	14.54	39.77	3.19	This study
45.995304	18.511587	Human	Hungary	Transdanubia	Versend-Gilencsa	VEGI	20	MN	Vinča	5300-5000	5300-5080	1394 | 6551	VEGI15	VEGI15	F	F	NA	senil	F	Cranium	-20.11	10.16	2.43	12.45	34.37	3.22	This study
45.995304	18.511587	Human	Hungary	Transdanubia	Versend-Gilencsa	VEGI	20	MN	Vinča	5300-5000		1290 | 6578	VEGI14	VEGI14	U	NA	13-14	juvenile	NA	Costa	-20.05	9.07	1.91	12.17	33.45	3.21	This study
45.995304	18.511587	Human	Hungary	Transdanubia	Versend-Gilencsa	VEGI	20	MN	Vinča	5300-5000		1505 | 6757	VEGI16	VEGI16	M	M	23-39	adult	M	Costa	-20.01	10.15	3.2	12.65	34.26	3.16	This study
45.995304	18.511587	Human	Hungary	Transdanubia	Versend-Gilencsa	VEGI	20	MN	Vinča	5300-5000		1115 | 5407	VEGI08	VEGI08	U	NA	15 - 17	juvenile	NA	Femur	-20	9.45	2.49	10.81	29.19	3.15	This study
45.995304	18.511587	Human	Hungary	Transdanubia	Versend-Gilencsa	VEGI	20	MN	Vinča	5300-5000		1121 | 5259	VEGI09	VEGI09	U	NA	juvenis	juvenile	NA	Costa	-19.97	9.73	1.47	13.86	37.71	3.18	This study
45.995304	18.511587	Human	Hungary	Transdanubia	Versend-Gilencsa	VEGI	20	MN	Vinča	5300-5000		1721	VEGI25	VEGI25	M	M	matur	matur	M	Femur	-19.8	9.32	2.33	14.18	38.3	3.15	This study
47.1026	17.913	Human	Hungary	Transdanubia	Veszprém-Jutasi-Munkacsy út	VEJ	5	Chalco	Balaton-Lasinja	4300-4000	-	556	VEJ11	VEJ11	F	F	40+	matur	F	Costa	-19.91	9.85	1.09	12.95	35.95	3.24	This study
47.1026	17.913	Human	Hungary	Transdanubia	Veszprém-Jutasi-Munkacsy út	VEJ	5	Chalco	Balaton-Lasinja	4300-4000	4330-4260	280	VEJ09	VEJ09	U	NA	8-9	infant II	I2	Costa	-19.62	9.2	1.54	14.52	39.02	3.13	This study
47.1026	17.913	Human	Hungary	Transdanubia	Veszprém-Jutasi-Munkacsy út	VEJ	5	Chalco	Balaton-Lasinja	4300-4000	4050-3970	555	VEJ10	VEJ10	M	M	23-40	adult	M	Costa	-19.6	9.85	2.83	15.44	41.36	3.13	This study
47.1026	17.913	Human	Hungary	Transdanubia	Veszprém-Jutasi-Munkacsy út	VEJ	5	Chalco	Balaton-Lasinja	4300-4000	-	562	VEJ12	VEJ12	M	M	50-60	matur	M	Costa	-19.45	10.03	2.95	14.56	39.03	3.13	This study
47.1026	17.913	Human	Hungary	Transdanubia	Veszprém-Jutasi-Munkacsy út	VEJ	5	LN	Lengyel	4900-4400		219	VEJ05	VEJ05	M	M	50-60	matur	M	Costa	-20.3	8.82	1.52	14.23	41.17	3.38	This study
47.1026	17.913	Human	Hungary	Transdanubia	Veszprém-Jutasi-Munkacsy út	VEJ	5	LN	Lengyel	4900-4400		100	VEJ03	VEJ03	U	NA	2,5-3	infant I	I	Costa	-19.93	9.12	2.3	15.06	40.56	3.14	This study
47.1026	17.913	Human	Hungary	Transdanubia	Veszprém-Jutasi-Munkacsy út	VEJ	5	LN	Lengyel	4900-4400		229	VEJ07	VEJ07	F	F	47-56	matur	F	Costa	-19.83	9.32	1.49	14.41	39.45	3.19	This study
47.1026	17.913	Human	Hungary	Transdanubia	Veszprém-Jutasi-Munkacsy út	VEJ	5	LN	Lengyel	4900-4400		228	VEJ06	VEJ06	F	F	28-37	adult	F	Costa	-19.82	8.36	0.99	14.53	39.28	3.15	This study
47.1026	17.913	Human	Hungary	Transdanubia	Veszprém-Jutasi-Munkacsy út	VEJ	5	LN	Lengyel	4900-4400		102	VEJ01	VEJ01	F	F	50-60	matur	F	Costa	-19.81	8.67	2.89	14.42	38.84	3.14	This study
47.1026	17.913	Human	Hungary	Transdanubia	Veszprém-Jutasi-Munkacsy út	VEJ	5	LN	Lengyel	4900-4400	4780-4700	71	VEJ04	VEJ04	U	NA	17-19	juvenile	NA	Costa	-19.73	8.67	2.07	12.82	34.73	3.16	This study
47.1026	17.913	Human	Hungary	Transdanubia	Veszprém-Jutasi-Munkacsy út	VEJ	5	LN	Lengyel	4900-4400	4490-4370	98	VEJ02	VEJ02	M	M	50-70	senil	M	Costa	-19.51	9.49	2.35	14.78	39.8	3.14	This study
45.2879	18.8057	Human	Croatia	Balkan	Vinkovci Jugobanka	VINJ	27	EN	Starčevo	6000-5500		7a	VINJ03	VINJ03	F	F	23+	adult	F	Cranium	-21.3914	9.35861	1.88	15.5754	43.3071	3.24388	This study
45.2879	18.8057	Human	Croatia	Balkan	Vinkovci Jugobanka	VINJ	27	EN	Starčevo	6000-5500		3	VINJ01	VINJ01	U	NA	NA	NA	NA	Costa	-20.6718	10.8081	4.24	15.9011	43.892	3.22038	This study
45.2879	18.8057	Human	Croatia	Balkan	Vinkovci Jugobanka	VINJ	27	EN	Starčevo	6000-5500		4a	VINJ02	VINJ02	F	F	23+	adult	F	Cranium	-20.3395	8.52267	1.19	14.9019	41.2411	3.2287	This study
45.2879	18.8057	Human	Croatia	Balkan	Vinkovci Jugobanka	VINJ	27	EN	Starčevo	6000-5500		4b	VINJ05	VINJ05	M	M	23+	adult	M	Cranium	-19.8184	8.97828	2.85	13.7566	38.0546	3.22731	This study
45.288	18.8016	Human	Croatia	Balkan	Vinkovci Nama	VINK	26	EN	Starčevo	6000-5500		12a	VINK04	VINK04	F	F	40-44	matur	F	Costa	-20.9575	10.2873	0.96	15.2638	42.9864	3.28588	This study
45.288	18.8016	Human	Croatia	Balkan	Vinkovci Nama	VINK	26	EN	Starčevo	6000-5500		11	VINK03	VINK03	F	F	25-29	adult	F	Costa	-20.8548	9.4515	1.5	15.592	43.4444	3.25072	This study
45.288	18.8016	Human	Croatia	Balkan	Vinkovci Nama	VINK	26	EN	Starčevo	6000-5500		13	VINK05	VINK05	M	M	35-39	adult	M	Costa	-20.4653	10.8842	4.08	16.4965	44.9299	3.17753	This study
45.288	18.8016	Human	Croatia	Balkan	Vinkovci Nama	VINK	26	EN	Starčevo	6000-5500		7	VINK01	VINK01	M	M	17-19	juvenile	M	Costa	-20.4172	10.0927	0.95	14.6879	40.513	3.21796	This study
45.288	18.8016	Human	Croatia	Balkan	Vinkovci Nama	VINK	26	EN	Starčevo	6000-5500		8	VINK02	VINK02	M	M	14-16	juvenile	M	Costa	-20.3397	9.8329	1.89	15.9342	43.7425	3.20275	This study
45.3366	19.0589	Human	Croatia	Balkan	Vučedol	VUCE	25	Chalco	Baden	3000-2600	-	3	VUCE11	VUCE11	NA	NA	NA	NA	NA	Costa	-20.34	8.97	2.46	14.3	39.09	3.19	This study
45.3366	19.0589	Human	Croatia	Balkan	Vučedol	VUCE	25	Chalco	Vučedol	3000-2500		1/2 (K)	VUCE02	VUCE02	NA	NA	NA	NA	NA	Costa	-21.72	8.84	2.29	14.27	38.52	3.15	This study
45.3366	19.0589	Human	Croatia	Balkan	Vučedol	VUCE	25	Chalco	Vučedol	3000-2500		3/5 (E )	VUCE07	VUCE07	NA	NA	NA	NA	NA	Costa	-20.88	10.83	8.01	14.74	39.82	3.15	This study
45.3366	19.0589	Human	Croatia	Balkan	Vučedol	VUCE	25	Chalco	Vučedol	3000-2500		3/4 ( C)	VUCE06	VUCE06	NA	NA	NA	NA	NA	Costa	-20.6	9.84	7.21	14.77	39.78	3.14	This study
45.3366	19.0589	Human	Croatia	Balkan	Vučedol	VUCE	25	Chalco	Vučedol	3000-2500		3/8 ( G)	VUCE10	VUCE10	NA	NA	NA	NA	NA	Costa	-20.56	10.06	6.06	15.32	41.19	3.14	This study
45.3366	19.0589	Human	Croatia	Balkan	Vučedol	VUCE	25	Chalco	Vučedol	3000-2500		3/3 (B)	VUCE05	VUCE05	NA	NA	NA	NA	NA	Costa	-20.55	10.08	7.02	14.93	39.92	3.12	This study
45.3366	19.0589	Human	Croatia	Balkan	Vučedol	VUCE	25	Chalco	Vučedol	3000-2500		3/6 ( D)	VUCE08	VUCE08	NA	NA	NA	NA	NA	Costa	-20.42	10.25	8.92	15.25	40.94	3.13	This study
45.3366	19.0589	Human	Croatia	Balkan	Vučedol	VUCE	25	Chalco	Vučedol	3000-2500		1/1 (H)	VUCE01	VUCE01	NA	NA	NA	NA	NA	Costa	-20.33	9.65	1.04	11.84	32.3	3.18	This study
45.3366	19.0589	Human	Croatia	Balkan	Vučedol	VUCE	25	Chalco	Vučedol	3000-2500		3/7 ( F)	VUCE09	VUCE09	NA	NA	NA	NA	NA	Costa	-20.31	9.71	5.78	15.53	41.68	3.13	This study
45.3366	19.0589	Human	Croatia	Balkan	Vučedol	VUCE	25	Chalco	Vučedol	3000-2500		3/2 (A)	VUCE04	VUCE04	NA	NA	NA	NA	NA	Costa	-20.25	10.36	7.23	14.81	39.7	3.13	This study
45.3366	19.0589	Human	Croatia	Balkan	Vučedol	VUCE	25	Chalco	Vučedol	3000-2500		2	VUCE03	VUCE03	NA	NA	NA	NA	NA	Costa	-20.25	9.6	1.39	14.22	38.5	3.16	This study
45.3462	19.0084	Human	Croatia	Balkan	Vukovar Gimnazija	VUKG	24	EN	Starčevo	6000-5500		2	VUKG02	VUKG02	F	F	23+	adult	F	Cranium	-20.6374	9.74979	2.65	13.8396	38.588	3.2534	This study
45.3462	19.0084	Human	Croatia	Balkan	Vukovar Gimnazija	VUKG	24	EN	Starčevo	6000-5500		4	VUKG04	VUKG04	U	NA	11,5-12,5	infant II	I2	Costa	-20.6095	9.44385	4.91	16.3572	45.1116	3.21756	This study
45.3462	19.0084	Human	Croatia	Balkan	Vukovar Gimnazija	VUKG	24	EN	Starčevo	6000-5500		3	VUKG03	VUKG03	U	NA	12,5-13,5	infant II	I2	Costa	-20.2576	10.0897	4.43	16.3144	44.9752	3.21624	This study
45.3462	19.0084	Human	Croatia	Balkan	Vukovar Gimnazija	VUKG	24	EN	Starčevo	6000-5500		1	VUKG01	VUKG01	M	M	23+	adult	M	Costa	-19.911	10.009	4.86	16.5267	46.0471	3.25057	This study
45.3462	19.0084	Human	Croatia	Balkan	Vukovar Gimnazija	VUKG	24	EN	Starčevo	6000-5500		5	VUKG05	VUKG05	U	NA	0,2-0,5	infant I	I	Cranium	-19.7716	12.9761	2.63	15.7361	43.6557	3.23663	This study
45.7697	18.6058	Human	Croatia	Balkan	Beli Manastir − Popova zemlja	BMPZ	73	MN	Sopot	5300-4500		Burial 6			NA	NA	SI	I	I		-19.4	11.8					Jovanović et al. 2021b
45.7697	18.6058	Human	Croatia	Balkan	Beli Manastir − Popova zemlja	BMPZ	73	MN	Sopot	5300-4500		Burial 2			NA	NA	SIII	I	I		-19.2	9.5					Jovanović et al. 2021b
45.7697	18.6058	Human	Croatia	Balkan	Beli Manastir − Popova zemlja	BMPZ	73	MN	Sopot	5300-4500		Burial 3			NA	NA	OA	A	NA		-19.8	8.8					Jovanović et al. 2021b
45.7697	18.6058	Human	Croatia	Balkan	Beli Manastir − Popova zemlja	BMPZ	73	MN	Sopot	5300-4500		Burial 4			NA	NA	SIII	I	I		-19.4	9.1					Jovanović et al. 2021b
45.7697	18.6058	Human	Croatia	Balkan	Beli Manastir − Popova zemlja	BMPZ	73	MN	Sopot	5300-4500		Burial 5			NA	NA	SIII	I	I		-19.6	9.4					Jovanović et al. 2021b
45.7697	18.6058	Human	Croatia	Balkan	Beli Manastir − Popova zemlja	BMPZ	73	MN	Sopot	5300-4500		Burial 1			NA	NA	SII	I	I		-19.4	7.7					Jovanović et al. 2021b
45.6841	18.4065	Human	Croatia	Balkan	Belišće Staro Valpovo	BSV	71	Neolithic	Neolithic	Neolithic		/			F?	F	25–35	A	F		-20.8	10.1					Lightfoot et al. 2011
45.6841	18.4065	Human	Croatia	Balkan	Belišće Staro Valpovo	BSV	71	Neolithic	Neolithic	Neolithic		/			NA	NA	4.5–5.5	I	I		-20.9	10.8					Lightfoot et al. 2011
45.6841	18.4065	Human	Croatia	Balkan	Belišće Staro Valpovo	BSV	71	Neolithic	Neolithic	Neolithic		/			M	M	35–45	A	M		-20.4	10					Lightfoot et al. 2011
45.6841	18.4065	Human	Croatia	Balkan	Belišće Staro Valpovo	BSV	71	Neolithic	Neolithic	Neolithic		/			F?	F	20–25	A	F		-20.6	10					Lightfoot et al. 2011
45.6841	18.4065	Human	Croatia	Balkan	Belišće Staro Valpovo	BSV	71	Neolithic	Neolithic	Neolithic		/			F?	F	20–25	A	F		-20.9	10.4					Lightfoot et al. 2011
45.7923	18.969	Human	Serbia	Balkan	Bezdan − Bački Monoštor	BBM	74	MN	Sopot	5300-4500		Site Ia, Burial 3			M	M	MAA	A	M		-20	9.7					Jovanović et al. 2021b
45.7923	18.969	Human	Serbia	Balkan	Bezdan − Bački Monoštor	BBM	74	MN	Sopot	5300-4500	5374–5314	Site Ia, Grave 2		BRAMS-4530	NA	NA	50 +	A	NA	rib	-19.81	9.33		15.43	42.37	3.2	Jovanović et al. 20121b; Jovanović et al. 2024
45.7923	18.969	Human	Serbia	Balkan	Bezdan − Bački Monoštor	BBM	74	MN	Sopot	5300-4500	5312–5220	Site Ia, Grave 1		BRAMS-4531	F	F	SI	I	F	rib	-19.8	9.37		15.43	42.42	3.2	Jovanović et al. 20121b; Jovanović et al. 2024
45.4593	19.1372	Human	Serbia	Balkan	Donja Branjevina	DOBRA	76	EN	Starčevo	6000-5300	5703–5622	Grave 1, box V		BRAMS-4559	F	F	Adult	A	F	mandible	-20.22	5.99		19.9	44.29	3.2	Jovanović et al. 2024
45.4593	19.1372	Human	Serbia	Balkan	Donja Branjevina	DOBRA	76	EN	Starčevo	6000-5300	6007–5918	Grave 3, box V		BRAMS-4562	NA	NA	7	J	NA	skull	-20.61	11.55		16.28	44.85	3.2	Jovanović et al. 2024
45.1671	19.4526	Human	Serbia	Balkan	Golokut-Vizić	GOVI	77	EN	Starčevo	6000-5300		Grave 2/2003, Trench 72, Pit 27, (k-137)			NA	NA	16–17	J	J		-20.4	6.4					Jovanović et al. 2019; Jovanović et al. 2024
45.1671	19.4526	Human	Serbia	Balkan	Golokut-Vizić	GOVI	77	EN	Starčevo	6000-5300		Grave 2/1984, Trench 25-25a			F	F	40–50	A	F		-20.3	10.2					Jovanović et al. 2019; Jovanović et al. 2024
45.1671	19.4526	Human	Serbia	Balkan	Golokut-Vizić	GOVI	77	EN	Starčevo	6000-5300		Grave 3/2003, Trench 72, Pit 27, (k-138)			M	M	15–18	J	M		-19.9	11.8					Jovanović et al. 2019; Jovanović et al. 2024
45.1671	19.4526	Human	Serbia	Balkan	Golokut-Vizić	GOVI	77	EN	Starčevo	6000-5300	5792–5727	Grave 4/2003, Trench 78, Pit 31, (k-139)		GV.4.b	NA	NA	12–15	J	NA	skull	-20.6	10.4		13	34.9	3.1	Jovanović et al. 2024
45.1671	19.4526	Human	Serbia	Balkan	Golokut-Vizić	GOVI	77	EN	Starčevo	6000-5300		Grave 2/2003, Trench 72, Pit 27, (k-137)		GV.2.b	NA	NA	16–17	J	NA	long bone	-20.4	6.4		10.6	29.4	3.2	Jovanović et al. 2019; Jovanović et al. 2024
45.1671	19.4526	Human	Serbia	Balkan	Golokut-Vizić	GOVI	77	EN	Starčevo	6000-5300		Grave 1/2003, Trench 72, Pit 27, (k-136)		GV.1.b	NA	NA	7–9	J	NA	long bone	-20.1	6.4		14.4	39.1	3.2	Jovanović et al. 2024
45.1671	19.4526	Human	Serbia	Balkan	Golokut-Vizić	GOVI	77	EN	Starčevo	6000-5300		Grave 2/1984, Trench 25-25a		GV.2 (1984).b	F	F	40–50	A	F	rib	-20.3	10.2		13	35.2	3.1	Jovanović et al. 2019; Jovanović et al. 2024
45.1671	19.4526	Human	Serbia	Balkan	Golokut-Vizić	GOVI	77	EN	Starčevo	6000-5300		Grave 3/2003, Trench 72, Pit 27, (k-138)		GV.3.b	M	M	15–18	J	M	rib	-19.9	11.8		12.8	34.8	3.1	Jovanović et al. 2019; Jovanović et al. 2024
45.3961	19.9876	Human	Serbia	Balkan	Gospođinci − Nove zemlje	GONO	82	EN	Starčevo	6000-5300		Feature 37, emptying			F?	F	MAA	A	F		-20.1	9.6					Jovanović et al. 2021b
45.8392	20.3486	Human	Serbia	Balkan	Iđoš-Gradište	IGR	84	MN	Sopot	5300-4500		Sector 1, Trench 5, context 5039, Burial 1/16			M	M	MAA	A	M		-19.8	10					Jovanović et al. 2021b
45.2612	19.8509	Human	Serbia	Balkan	Novi Sad − Gornja Šuma	NSGS	79	MN	Sopot	5300-4500		Burial 2			NA	NA	MAA	A	NA		-19.9	9.5					Jovanović et al. 2021b
45.2612	19.8509	Human	Serbia	Balkan	Novi Sad − Gornja Šuma	NSGS	79	MN	Sopot	5300-4500		Burial 4			NA	NA	SII	I	I		-19.7	9.5					Jovanović et al. 2021b
45.2612	19.8509	Human	Serbia	Balkan	Novi Sad − Gornja Šuma	NSGS	79	MN	Sopot	5300-4500		Burial 1			M	M	YA	A	M		-19.7	9.2					Jovanović et al. 2021b
45.4767	17.6389	Human	Croatia	Balkan	Radovanci	RAD	70	MN	Sopot	5300-4500		/			F	F	25–30	A	F		-20.2	9.3					Lightfoot et al. 2011
45.2755	19.771	Human	Serbia	Balkan	Sajlovo, lokalitet 5	SAJ	78	EN	Starčevo	6000-5300		Burial 22			NA	NA	SII	I	I		-19.6	9.6					Jovanović et al. 2021b
45.2755	19.771	Human	Serbia	Balkan	Sajlovo, lokalitet 5	SAJ	78	MN	Sopot	5300-4500		Burial 19			F	F	MAA	A	F		-20	9.5					Jovanović et al. 2021b
45.174	19.9446	Human	Serbia	Balkan	Sremski Karlovci, lokalitet Sonje Marinković	SKSM	80	EN	Starčevo	6000-5300		Burial 1			F	F	MAA	A	F		-20.7	10.6					Jovanović et al. 2017; Jovanović et al. 2019
44.8135	20.705	Human	Serbia	Balkan	Starčevo-Grad	SG	85	EN	Starčevo	6000-5300		Burial 1, Skeleton 1			F	F	OA	A	F		-21.2	7.3					Jovanović et al. 2017; Jovanović et al. 2021b
44.8135	20.705	Human	Serbia	Balkan	Starčevo-Grad	SG	85	EN	Starčevo	6000-5300		Burial 1, Skeleton 2			NA	NA	SII	I	I		-20.2	10					Jovanović et al. 2017; Jovanović et al. 2021b
44.8135	20.705	Human	Serbia	Balkan	Starčevo-Grad	SG	85	EN	Starčevo	6000-5300		6			NA		Adult	A	NA		-20.1	9.1					Whittle et al. 2002
45.8129	19.6373	Human	Serbia	Balkan	Topole-Bač	TB	83	EN	Starčevo	6000-5300		Burial 2			M	M	MAA	A	M		-19.7	8.5					Jovanović et al. 2017; Živaljević et al. 2021
45.8129	19.6373	Human	Serbia	Balkan	Topole-Bač	TB	83	EN	Starčevo	6000-5300		Burial 1			F	F	YA	A	F		-19.9	9.6					Jovanović et al. 2017; Živaljević et al. 2021
45.3384	18.8008	Human	Serbia	Balkan	Vinkovci Ervenica Poljski Jarak	VINP	75	EN	Starčevo	6000-5300		Burial 2			F	F	OA	A	F		-20.5	9.8					Jovanović et al. 2021b
45.3384	18.8008	Human	Serbia	Balkan	Vinkovci Ervenica Poljski Jarak	VINP	75	EN	Starčevo	6000-5300		Burial 3			F	F	OA	A	F		-19.2	9.5					Jovanović et al. 2021b
45.5693	18.5109	Human	Serbia	Balkan	Zmajevac-Cerovac	ZC	72	EN	Starčevo	6000-5300		Individual 1			NA	NA	SIII	I	I		-19.8	9.9					Jovanović et al. 2021b
45.4612	19.6865	Human	Serbia	Balkan	Zmajevo-Livnica	ZL	81	MN	Sopot	5300-4500		Burial 2			M	M	OA	A	M		-19.6	9					Jovanović et al. 2021b

## Sheet: B_Excluded humans - this study
Latitude	Longitude	Humans	Country	Region	Site	SiteID	SiteGroup	Period	Cultural group	Dates (appox.) BC	14C (cal BC, 1 σ)	Grave/ Obj. Nb.	ID_Sample	Sex	Age	Age categorie	Bone	δ13C	δ15N	Collagen [%]	N [%]	C [%]	C:N	Reference	Comments
47.19	20	Humans	Hungary	Aflold	Abony 60. lh.	ABO	ABO	not neolithic	not neolithic	_		077	ABO09	M	35-45	adult	Tibia	-18.96	10.38	9.02	15.38	42.08	3.2	This study
47.19	20	Humans	Hungary	Aflold	Abony 60. lh.	ABO	ABO	not neolithic	not neolithic	_		162	ABO20	U	6-8	infans II	Costa	-16.96	10.05	7.34	16.24	43.76	3.14	This study
47.19	20	Humans	Hungary	Aflold	Abony 60. lh.	ABO	ABO	not neolithic	not neolithic	_		165	ABO21	U	5-6	infans I	Costa	-19.45	10.87	10.7	15.88	43.07	3.16	This study
47.19	20	Humans	Hungary	Aflold	Abony 60. lh.	ABO	ABO	not neolithic	not neolithic	_		090	ABO22	U	1-3	infans I	Costa	-16.53	12.97	3.59	15.775	42.545	3.14	This study
48.103	20.6726	Humans	Hungary	Transdanubia	Apc-Berekalja	APBE	APBE	BA	Early Bronze Age	2000-1500	2130-1975	13 | 929	APBE06	NA	NA	NA	Costa	-18.7318	9.63431	1.41612	14.108	38.8605	3.21358	This study
48.103	20.6726	Humans	Hungary	Transdanubia	Apc-Berekalja	APBE	APBE	NA	NA	_		14 | 1230	APBE07	NA	NA	NA	Costa	-19.507	9.92906	1.25871	16.1058	42.984	3.11376	This study
46.806042	17.778991	Humans	Hungary	Transdanubia	Balatonszemes Bagódomb	BAB	BABA	MA	Avar	_	608-684 cal AD (2 σ)	324/504	BAB04	U	?	infans II	Cranium	-18.49	10.35	2.84	16.32	44.505	3.18	This study
46.806042	17.778991	Humans	Hungary	Transdanubia	Balatonszemes Bagódomb	BAB	BABA	MA	Avar	_	575-665 cal AD (2 σ)	410/604	BAB05	M	34-40	adult	Costa	-17.9	9.85	2.68	15.305	42.18	3.21	This study
46.204874	18.700398	Humans	Hungary	Transdanubia	Bátaszák-Lajvér	BAL	BBAM	LN	Lengyel	4900-4400		38	BAL05	M	30-40	adult	Costa	-20.52	6.91	0.19	14.48	42.88	3.45	This study
46.204874	18.700398	Humans	Hungary	Transdanubia	Bátaszák-Lajvér	BAL	BBAM	NA	NA	_		52 | 3163	BAL23	U	30-50	matur	Costa	-20.99	8.45	0.42	15.4	43.39	3.29	This study
46.204874	18.700398	Humans	Hungary	Transdanubia	Bátaszék, Mérnöki telep M6 TO 56	BAL	BBAM	LN	Lengyel	4900-4400		70 | 4279	BAL24	F	35-45	matur	Costa	-20.61	7.32	0.41	14.51	42.67	3.43	This study
47.23	21.53	Humans	Hungary	Alfold	Berettyóújfalu-Nagy-Bócs dűlő	BENA	BENA	MA	ConquestPeriod	_	830-950 cal AD	175 | 419	BENA04	M	18-24	adult	Femur	-16.76	10.88	1.04	13.963	40.3057	3.37	This study
47.23	21.53	Humans	Hungary	Alfold	Berettyóújfalu-Nagy-Bócs dűlő	BENA	BENA	EN	Körös	6000-5500		941 | 2146	BENA10	NA	NA	NA	Cranium	-20.85	9.4	0.83	14.5086	41.7629	3.36	This study
47.5034	18.6515	Humans	Hungary	Transdanubia	Bicske Galagonyás	BICS	CB	MA	NA	_	434-585 cal AD	4. | 6/5/1970	BICS04	M	52-58	matur	Costa	-19.9701	9.01363	5.5498	16.119	43.3556	3.13777	This study
47.1988	19.789	Humans	Hungary	Alfold	Cegléd Ipari park	CGIP	CC	MN	Szakálhát	4900-4800		10	CGIP07	U	1,5-2	infans I	Cranium	-19.05	10.67	0.77	14.31	39.605	3.23	This study
47.510621	18.616927	Humans	Hungary	Transdanubia	Csabdi Télizöldes	CSAT	CB	LN	Lengyel	4900-4400		9. | 1978.X.22	CSAT06	F	23-39	adult	Costa	-20.83	8.25	0.4	13.93	38.89	3.26	This study
47.510621	18.616927	Humans	Hungary	Transdanubia	Csabdi Télizöldes	CSAT	CB	LN	Lengyel	4900-4400		18. | 18.7.79.	CSAT19	M	30-36	adult	Costa	-20.88	10.03	0.81	13.92	37.73	3.16	This study
47.48	21.5	Humans	Hungary	Alfold	Ebes- Zsong-völgy	EBVÖ	EE	MN	Esztár	5500-5000		1311	EBVÖ01	NA	NA	NA	Femur	-19.2226	8.20034	0.351162	14.469	40.557	3.27021	This study
46.42	20.33	Humans	Hungary	Alfold	Hódmezővásárhely-Gorzsa	HMG	HK	LN	Tisza	5000-4500		68	HMG08	NA	NA	NA	Long bone	-20.38	9.1	0.91	14.99	41.69	3.24	This study
47.7428	20.2402	Humans	Hungary	Alfold	Kompolt-Kígyós-ér	KOKI	FUS	MN	ALBK	5500-5000	-	17/7	KOKI02	NA	NA	NA	Femur	-19.3963	10.0378	0.912534	14.8518	40.435	3.17634	This study
47.638675	17.364529	Humans	Hungary	Transdanubia	Kóny 85 Enese	KON	KON	BA	BA	2000-1500	1920-1770	785 | 08.06.2010	KON06	M	20-25	adult	Costa	-21.02	8.8	8.57	16.02	43.55	3.17	This study
46.007396	18.624077	Humans	Hungary	Transdanubia	Lánycsók, Gata-Csatola M6 B67	LGCS	M6LG	EN	Starčevo	6000-5500		1661 | 2010.1.51	LGCS01	M	35-44	adult	Costa	-20.157	9.25449	0.75	14.1009	39.5825	3.27495	This study
46.007396	18.624077	Humans	Hungary	Transdanubia	Lánycsók, Gata-Csatola M6 B67	LGCS	M6LG	EN	Starčevo	6000-5500		1850 | 2010.1.149	LGCS05	M ?	23+	adult+	Os parietale dex.	-20.6211	9.65191	0.49	14.2141	39.9383	3.27806	This study
45.996037	18.581007	Humans	Hungary	Transdanubia	Lánycsók, Csata-alja M6 116	M6-116	M6LG	not neolithic	not neolithic	_		58	M6-11605	NA	NA	NA	Cranium	-20.53	9.55	4.14	14.64	40.25	3.21	This study
45.996037	18.581007	Humans	Hungary	Transdanubia	Lánycsók, Csata-alja M6 116	M6-116	M6LG	not neolithic	not neolithic	_		133	M6-11606-1	NA	NA	NA	NA	-20.2095	11.2676	1.76	13.5347	37.403	3.224	This study
45.996037	18.581007	Humans	Hungary	Transdanubia	Lánycsók, Csata-alja M6 116	M6-116	M6LG	not neolithic	not neolithic	_		133	M6-11606-2	NA	NA	NA	Femur	-20.5605	8.20863	1.41	15.5527	42.4069	3.18106	This study
45.996037	18.581007	Humans	Hungary	Transdanubia	Lánycsók, Csata-alja M6 116	M6-116	M6LG	NA	NA	_		73	M6-11611	NA	NA	NA	Costa	-17.8067	10.6732	3.12	15.3653	42.1473	3.2002	This study
46.267642	20.344234	Humans	Hungary	Alfold	Maroslele-Pana	MAPA	MAPA	EN	Körös	6000-5500	5715-5640	5	MAPA05	M		adult	Radius	-22.76	8.81866	0.23	13.3269	42.278	3.70112	This study
47.8	20.69	Human	Hungary	Alföld	Mezökeresztes-Cethalom	MECE	MEZ	MN	ALBK/not Neoltihic?	_	-	21	MECE13	NA	NA	NA	Costa	-17.67	10.52	3.65	16.4	44.28	3.15	This study	needs to be radiocarbondated.
46.214318	18.651002	Humans	Hungary	Transdanubia	Mórágy Tűzkődomb B1	MORT	BBAM	LN	Lengyel	4900-4400		77.II	MORT24	M	41-47	matur	Costa	-20.5	10.74	0.89	13.45	36.78	3.19	This study
47.86	21.12	Humans	Hungary	Alfold	Polgár-Piócási-Dűlő	POPI	PO	MN	ALBK	5500-5000	-	8	POPI07	NA	NA	NA	Costa	-20.9516	9.46719	0.925241	14.9155	41.1362	3.21769	This study
47.86	21.12	Humans	Hungary	Alfold	Polgár-Piócási-Dűlő	POPI	PO	MN	ALBK	5500-5000	-	67	POPI09	NA	NA	NA	Costa	-19.203	11.6	0.884956	15.4756	43.1289	3.25142	This study
42.9697	16.7184	Humans	Hungary	Croatia	Korčula, Vela Spila	STANKO	STANKO	Meso	Meso	_		Stratum 12 h-J-7	Stanko01	M	35-40	adult	Costa	-18.6553	9.16887	1.61411	13.9834	38.4995	3.21208	This study
46.9653	20.2525	Humans	Hungary	Alfold	Tiszaföldvár Téglagyár	TITE	TITE	NA	NA	_		101	TITE04	NA	NA	NA	Costa	-17.91	9.87	0.81	15.98	43.645	3.19	This study
46.9653	20.2525	Humans	Hungary	Alfold	Tiszaföldvár Téglagyár	TITE	TITE	NA	NA	_		3.11/b	TITE05	NA	NA	NA	Costa	-17.91	9.87	0.81	3.19	43.65	15.98	This study
47.5249	21.5861	Humans	Hungary	Alfold	Debrecen Tócópart Erdöalja	TOPE	DEB	MN	Esztár	5500-5000		222	TOPE03	NA	NA	NA	Femur	-19.3684	9.01077	0.58265	13.5695	38.2817	3.29194	This study
47.5249	21.5861	Humans	Hungary	Alfold	Debrecen Tócópart Erdöalja	TOPE	DEB	MN	Esztár	5500-5000		934	TOPE10	NA	NA	NA	Femur	-19.6174	9.64762	0.804469	13.5742	37.875	3.25525	This study
47.5249	21.5861	Humans	Hungary	Alfold	Debrecen Tócópart Erdöalja	TOPE	DEB	MN	Esztár	5500-5000		1412	TOPE11	NA	NA	NA	Cranium	-19.8525	9.01589	0.842302	14.5707	40.9127	3.27672	This study
47.5249	21.5861	Humans	Hungary	Alfold	Debrecen Tócópart Erdöalja	TOPE	DEB	MN	Esztár	5500-5000		1421	TOPE13	NA	NA	NA	Costa	-20.1493	9.77112	0.863132	14.4996	40.4612	3.25587	This study
47.2134	20.3181	Humans	Hungary	Alfold	Törökszentmiklós-Tiszapüspöki-Karancs-Háromág	TÖSM	TOSM	EN	Körös	6000-5500		162 | 312	TÖSM02	U	0,5-1	infans I	Costa	-19.8935	12.3075	0.93	14.4615	39.8129	3.21187	This study
45.995304	18.511587	Humans	Hungary	Transdanubia	Versend-Gilencsa	VEGI	VESE	MA	Avar	_	680-775 cal AD (2 σ)	1163 | 5178	VEGI13	U	U	NA	Costa	-18.71	10.22	3.98	15.24	40.7	3.12	This study
47.1026	17.913	Humans	Hungary	Transdanubia	Veszprém-Jutasi-Munkacsy út	VEJ	FEVE	LN	Lengyel	4900-4400		158	VEJ08	M	30-40	adult	Costa	-17.95	12.92	1.17	14.42	42.91	3.48	This study
46.8326	17.4827	Humans	Hungary	Transdanubia	Veszprém-Felszabadulas út	VEM	VEM	LN	Lengyel	4900-4400		77.1.1	VEM01	NA	NA	NA	Costa	-19.7056	7.74983	0.519422	15.4791	42.7877	3.22502	This study
46.8326	17.4827	Humans	Hungary	Transdanubia	Veszprém-Felszabadulas út	VEM	VEM	LN	Lengyel	4900-4400		77.1.2	VEM02	NA	NA	NA	Costa	-19.1549	7.75794	0.548024	15.8898	43.455	3.1906	This study
46.8326	17.4827	Humans	Hungary	Transdanubia	Veszprém-Felszabadulas út	VEM	VEM	LN	Lengyel	4900-4400		77.3.1	VEM03	NA	NA	NA	Femur	-19.2281	8.25331	0.861009	14.0838	38.998	3.2305	This study
45.2879	18.8057	Humans	Croatia	Croatia	Vinkovci Jugobanka	VINJ	VIVI	MA	NA	_	348 ± 26 BP	7b	VINJ04	M	23+	adult+	Cranium	-18.7151	9.05736	2.45	15.7453	43.5788	3.22903	This study
45.288	18.8016	Humans	Croatia	Croatia	Vinkovci Nama	VINK	VIVI	EN	Starčevo	6000-5500		15	VINK06	M	40-44	matur	Costa	-20.5775	10.384	0.91	15.2517	42.2029	3.22823	This study
The cells marked in red either highlight the problematic dating, the inadequate chronological affiliation compared to the scope of this study, or the anomalous values that led to the exclusion of these samples from the study.

## Sheet: C_Animals
Latitude	Longitude	Fauna	Site	SiteID	Site number on map (fig. 1)	Context/Burial	Lab Code	Period	Cultural group	Chronological range (BC)	Datation (cal. BC)	Sample	Lifestage	Species	Abbrev. Species	Wild/domestic	Regime	δ13C (PDB, ‰)	δ15N (AIR, ‰)	%C	%N	C/N	%Collagen	Reference	Comment
46.205498	18.705033	Fauna	Bátaszék, Mérnöki telep M6 TO 56	BAM	14		5603/1 F1373	EN	Starčevo	6000-5500		vertebra	adult	Abramis brama	Fish	fish	fish	-26.8	8.2					Bayliss et al. 2016
46.205498	18.705033	Fauna	Bátaszék, Mérnöki telep M6 TO 56	BAM	14		5603/1 F610	EN	Starčevo	6000-5500		vertebra	adult	Abramis brama	Fish	fish	fish	-19.8	10.9					Bayliss et al. 2016
46.204874	18.700398	Fauna	Bátaszák-Lajvér	BAL	15		11-1373	LN	Lengyel	4900-4400		horn core	adult	Bos primigenius	Bos	wild	herbivore	-19.8	6.8					Bayliss et al. 2016
46.204874	18.700398	Fauna	Bátaszák-Lajvér	BAL	15		10B-3060	LN	Lengyel	4900-4400		skull	adult	Bos primigenius	Bos	wild	herbivore	-19.8	7.2					Bayliss et al. 2016
46.204874	18.700398	Fauna	Bátaszák-Lajvér	BAL	15		11-1502-2	LN	Lengyel	4900-4400		metacarpal	adult	Bos primigenius	Bos	wild	herbivore	-19.3	7.5					Bayliss et al. 2016
46.204874	18.700398	Fauna	Bátaszák-Lajvér	BAL	15		11-1025	LN	Lengyel	4900-4400		tarsal	adult	Bos primigenius	Bos	wild	herbivore	-18.9	7.9					Bayliss et al. 2016
46.204874	18.700398	Fauna	Bátaszák-Lajvér	BAL	15		11-1703	LN	Lengyel	4900-4400		os tarsale	adult	Bos primigenius	Bos	wild	herbivore	-19.5	8.1					Bayliss et al. 2016
46.205498	18.705033	Fauna	Bátaszék, Mérnöki telep M6 TO 56	BAM	14		5603-708/871	EN	Starčevo	6000-5500		tibia	adult	Bos primigenius	Bos	wild	herbivore	-21.3	5.6					Bayliss et al. 2016
46.204102	18.722499	Fauna	Alsónyék	ALS	16		11-2222/3969	MN	TLBK	5500-5000		radius	adult	Bos taurus	Bos	domestic	herbivore	-19.4	4.8					Bayliss et al. 2016
46.204102	18.722499	Fauna	Alsónyék	ALS	16		11-2564/4891	MN	TLBK	5500-5000		radius	adult	Bos taurus	Bos	domestic	herbivore	-20.7	5.1					Bayliss et al. 2016
46.204102	18.722499	Fauna	Alsónyék	ALS	16		11-2567/4532	MN	TLBK	5500-5000		femur	adult	Bos taurus	Bos	domestic	herbivore	-21.3	5.7					Bayliss et al. 2016
46.204102	18.722499	Fauna	Alsónyék	ALS	16		11-2519/4385-2	MN	TLBK	5500-5000		ulna	adult	Bos taurus	Bos	domestic	herbivore	-21.1	5.8					Bayliss et al. 2016
46.204102	18.722499	Fauna	Alsónyék	ALS	16		5603-2396/8908	MN	TLBK	5500-5000		femur	adult	Bos taurus	Bos	domestic	herbivore	-20.5	5.8					Bayliss et al. 2016
46.204102	18.722499	Fauna	Alsónyék	ALS	16		11-2527/4391	MN	TLBK	5500-5000		metacarpal	adult	Bos taurus	Bos	domestic	herbivore	-20.8	5.9					Bayliss et al. 2016
46.204102	18.722499	Fauna	Alsónyék	ALS	16		11-3010/4880	MN	TLBK	5500-5000		vertebra	adult	Bos taurus	Bos	domestic	herbivore	-21.3	6.2					Bayliss et al. 2016
46.204102	18.722499	Fauna	Alsónyék	ALS	16		11-2035/3964	MN	TLBK	5500-5000		femur	adult	Bos taurus	Bos	domestic	herbivore	-20.6	6.6					Bayliss et al. 2016
46.204102	18.722499	Fauna	Alsónyék	ALS	16		11-2674/4559	MN	TLBK	5500-5000		metacarpal	adult	Bos taurus	Bos	domestic	herbivore	-19.4	6.7					Bayliss et al. 2016
46.204102	18.722499	Fauna	Alsónyék	ALS	16		11-2526/4525	MN	TLBK	5500-5000		metacarpal	adult	Bos taurus	Bos	domestic	herbivore	-19.6	6.9					Bayliss et al. 2016
46.204102	18.722499	Fauna	Alsónyék	ALS	16		5603-2351/9072	MN	TLBK	5500-5000		ulna	adult	Bos taurus	Bos	domestic	herbivore	-18.8	7					Bayliss et al. 2016
46.204102	18.722499	Fauna	Alsónyék	ALS	16		11-2787/4570	MN	TLBK	5500-5000		radius	adult	Bos taurus	Bos	domestic	herbivore	-20.9	8.4					Bayliss et al. 2016
46.204102	18.722499	Fauna	Alsónyék	ALS	16		5603-2368/8748	MN	TLBK	5500-5000		calcaneum	adult	Bos taurus	Bos	domestic	herbivore	-20.2	8.4					Bayliss et al. 2016
46.204102	18.722499	Fauna	Alsónyék elkerülö 2. lh.	ALE	16		5603/2-211.1	MN	Sopot	5000-4800		metatarsal	subadult	Bos taurus	Bos	domestic	herbivore	-20.4	6.5					Bayliss et al. 2016
46.204102	18.722499	Fauna	Alsónyék elkerülö 2. lh.	ALE	16		5603/2-475a	MN	Sopot	5000-4800		rib	adult	Bos taurus	Bos	domestic	herbivore	-20	6.6					Bayliss et al. 2016
46.204102	18.722499	Fauna	Alsónyék elkerülö 2. lh.	ALE	16		5603/2-211.2	MN	Sopot	5000-4800		metatarsal	subadult	Bos taurus	Bos	domestic	herbivore	-21.4	7.1					Bayliss et al. 2016
46.204874	18.700398	Fauna	Bátaszák-Lajvér	BAL	15		11-208	LN	Lengyel	4900-4400		tibia	adult	Bos taurus	Bos	domestic	herbivore	-20	5.4					Bayliss et al. 2016
46.204874	18.700398	Fauna	Bátaszák-Lajvér	BAL	15		5603-2256	LN	Lengyel	4900-4400		metapodial	adult	Bos taurus	Bos	domestic	herbivore	-19.2	5.5					Bayliss et al. 2016
46.204874	18.700398	Fauna	Bátaszák-Lajvér	BAL	15		11-779	LN	Lengyel	4900-4400		radius	adult	Bos taurus	Bos	domestic	herbivore	-19.8	5.8					Bayliss et al. 2016
46.204874	18.700398	Fauna	Bátaszák-Lajvér	BAL	15		10B-77-3	LN	Lengyel	4900-4400		metatarsal	adult	Bos taurus	Bos	domestic	herbivore	-20.2	6.3					Bayliss et al. 2016
46.204874	18.700398	Fauna	Bátaszák-Lajvér	BAL	15		10B-349-1	LN	Lengyel	4900-4400		phalanx	adult	Bos taurus	Bos	domestic	herbivore	-20.4	6.6					Bayliss et al. 2016
46.204874	18.700398	Fauna	Bátaszák-Lajvér	BAL	15		5603-1583-1	LN	Lengyel	4900-4400		metatarsal	adult	Bos taurus	Bos	domestic	herbivore	-19.9	6.6					Bayliss et al. 2016
46.204874	18.700398	Fauna	Bátaszák-Lajvér	BAL	15		5603-1889	LN	Lengyel	4900-4400		humerus	adult	Bos taurus	Bos	domestic	herbivore	-19.1	6.8					Bayliss et al. 2016
46.204874	18.700398	Fauna	Bátaszák-Lajvér	BAL	15		5603-1974	LN	Lengyel	4900-4400		tibia	adult	Bos taurus	Bos	domestic	herbivore	-20.2	6.9					Bayliss et al. 2016
46.204874	18.700398	Fauna	Bátaszák-Lajvér	BAL	15		11-1687	LN	Lengyel	4900-4400		metatarsal	adult	Bos taurus	Bos	domestic	herbivore	-18	7					Bayliss et al. 2016
46.204874	18.700398	Fauna	Bátaszák-Lajvér	BAL	15		10B-3144-1	LN	Lengyel	4900-4400		ulna	adult	Bos taurus	Bos	domestic	herbivore	-19.1	7.3					Bayliss et al. 2016
46.204874	18.700398	Fauna	Bátaszák-Lajvér	BAL	15		5603-2827-1	LN	Lengyel	4900-4400		ulna	adult	Bos taurus	Bos	domestic	herbivore	-19.3	7.4					Bayliss et al. 2016
46.204874	18.700398	Fauna	Bátaszák-Lajvér	BAL	15		11-1388	LN	Lengyel	4900-4400		metacarpal	adult	Bos taurus	Bos	domestic	herbivore	-20.9	11.3					Bayliss et al. 2016
46.205498	18.705033	Fauna	Bátaszék, Mérnöki telep M6 TO 56	BAM	14		5603-1383/1930	EN	Starčevo	6000-5500		ulna	adult	Bos taurus	Bos	domestic	herbivore	-21.4	4.4					Bayliss et al. 2016
46.205498	18.705033	Fauna	Bátaszék, Mérnöki telep M6 TO 56	BAM	14		5603-708/872	EN	Starčevo	6000-5500		tibia	adult	Bos taurus	Bos	domestic	herbivore	-20.9	5					Bayliss et al. 2016
46.205498	18.705033	Fauna	Bátaszék, Mérnöki telep M6 TO 56	BAM	14		5603-720/848	EN	Starčevo	6000-5500		radius	adult	Bos taurus	Bos	domestic	herbivore	-21.2	6.1					Bayliss et al. 2016
46.205498	18.705033	Fauna	Bátaszék, Mérnöki telep M6 TO 56	BAM	14		5603-704/358	EN	Starčevo	6000-5500		humerus	adult	Bos taurus	Bos	domestic	herbivore	-20.9	7.3					Bayliss et al. 2016
46.205498	18.705033	Fauna	Bátaszék, Mérnöki telep M6 TO 56	BAM	14		5603-687/1248	EN	Starčevo	6000-5500		vertebra	adult	Bos taurus	Bos	domestic	herbivore	-20.7	7.4					Bayliss et al. 2016
46.204874	18.700398	Fauna	Bátaszák-Lajvér	BAL	15		10B-619	LN	Lengyel	4900-4400		NA	adult	Canis familiaris	Canis	domestic	carnivore	-20.2	8.1					Bayliss et al. 2016
46.204874	18.700398	Fauna	Bátaszák-Lajvér	BAL	15		10B-4282	LN	Lengyel	4900-4400		NA	adult	Canis familiaris	Canis	domestic	carnivore	-19.6	8.2					Bayliss et al. 2016
46.204874	18.700398	Fauna	Bátaszák-Lajvér	BAL	15		10B-441	LN	Lengyel	4900-4400		NA	adult	Canis familiaris	Canis	domestic	carnivore	-19.3	8.7					Bayliss et al. 2016
46.204874	18.700398	Fauna	Bátaszák-Lajvér	BAL	15		10B-69-5	LN	Lengyel	4900-4400		NA	adult	Canis familiaris	Canis	domestic	carnivore	-19.2	10.3					Bayliss et al. 2016
46.204874	18.700398	Fauna	Bátaszák-Lajvér	BAL	15		5603-2576-1	LN	Lengyel	4900-4400		NA	adult	Canis familiaris	Canis	domestic	carnivore	-19.7	10.5					Bayliss et al. 2016
46.204874	18.700398	Fauna	Bátaszák-Lajvér	BAL	15		5603-2592	LN	Lengyel	4900-4400		metatarsal	adult	Cervus elaphus	Cervidae	wild	herbivore	-20.2	4					Bayliss et al. 2016
46.204874	18.700398	Fauna	Bátaszák-Lajvér	BAL	15		5603-2772	LN	Lengyel	4900-4400		carpal	adult	Cervus elaphus	Cervidae	wild	herbivore	-20.5	4.7					Bayliss et al. 2016
46.204874	18.700398	Fauna	Bátaszák-Lajvér	BAL	15		10B-349-3	LN	Lengyel	4900-4400		phalanx	adult	Cervus elaphus	Cervidae	wild	herbivore	-20.7	4.8					Bayliss et al. 2016
46.204874	18.700398	Fauna	Bátaszák-Lajvér	BAL	15		10B-77-2	LN	Lengyel	4900-4400		antler	adult	Cervus elaphus	Cervidae	wild	herbivore	-19.9	5.8					Bayliss et al. 2016
46.204874	18.700398	Fauna	Bátaszák-Lajvér	BAL	15		5603-1821	LN	Lengyel	4900-4400		antler	adult	Cervus elaphus	Cervidae	wild	herbivore	-19.9	6.1					Bayliss et al. 2016
46.204874	18.700398	Fauna	Bátaszák-Lajvér	BAL	15		11-490	LN	Lengyel	4900-4400		radius	adult	Cervus elaphus	Cervidae	wild	herbivore	-19.7	6.6					Bayliss et al. 2016
46.204874	18.700398	Fauna	Bátaszák-Lajvér	BAL	15		10B-476-1	LN	Lengyel	4900-4400		ulna	adult	Cervus elaphus	Cervidae	wild	herbivore	-20.5	6.8					Bayliss et al. 2016
46.204874	18.700398	Fauna	Bátaszák-Lajvér	BAL	15		10B-2525-2	LN	Lengyel	4900-4400		tibia	adult	Cervus elaphus	Cervidae	wild	herbivore	-18.4	8.4					Bayliss et al. 2016
46.205498	18.705033	Fauna	Bátaszék, Mérnöki telep M6 TO 56	BAM	14		5603/1 F691	EN	Starčevo	6000-5500		vertebra	adult	Cyprinus carpio	Fish	fish	fish	-26.5	8.9					Bayliss et al. 2016
46.204874	18.700398	Fauna	Bátaszák-Lajvér	BAL	15		5603-1716	LN	Lengyel	4900-4400		os carpale	adult	NA	NA	NA	NA	-21	6.1					Bayliss et al. 2016
46.204102	18.722499	Fauna	Alsónyék	ALS	16		11-2568/4536	MN	TLBK	5500-5000		tibia	adult	Ovicaprids	Ovicaprids	domestic	herbivore	-21	6.9					Bayliss et al. 2016
46.204874	18.700398	Fauna	Bátaszák-Lajvér	BAL	15		10B-69-4	LN	Lengyel	4900-4400		radius	adult	Ovicaprids	Ovicaprids	domestic	herbivore	-20.2	7.7					Bayliss et al. 2016
46.204874	18.700398	Fauna	Bátaszák-Lajvér	BAL	15		5603-2257-1	LN	Lengyel	4900-4400		ulna	adult	Ovicaprids	Ovicaprids	domestic	herbivore	-20.2	8.4					Bayliss et al. 2016
46.205498	18.705033	Fauna	Bátaszék, Mérnöki telep M6 TO 56	BAM	14		5603-1072/1296	EN	Starčevo	6000-5500		radius	adult	Ovicaprids	Ovicaprids	domestic	herbivore	-20.4	4.8					Bayliss et al. 2016
46.205498	18.705033	Fauna	Bátaszék, Mérnöki telep M6 TO 56	BAM	14		5603-1526/2717	EN	Starčevo	6000-5500		femur	adult	Ovicaprids	Ovicaprids	domestic	herbivore	-20.7	5.3					Bayliss et al. 2016
46.205498	18.705033	Fauna	Bátaszék, Mérnöki telep M6 TO 56	BAM	14		5603-605/179	EN	Starčevo	6000-5500		femur	adult	Ovicaprids	Ovicaprids	domestic	herbivore	-20.7	5.6					Bayliss et al. 2016
46.205498	18.705033	Fauna	Bátaszék, Mérnöki telep M6 TO 56	BAM	14		5603-676/410	EN	Starčevo	6000-5500		radius	adult	Ovicaprids	Ovicaprids	domestic	herbivore	-21.1	6.2					Bayliss et al. 2016
46.205498	18.705033	Fauna	Bátaszék, Mérnöki telep M6 TO 56	BAM	14		5603-1501/2248	EN	Starčevo	6000-5500		metapodial	adult	Ovicaprids	Ovicaprids	domestic	herbivore	-19.8	6.9					Bayliss et al. 2016
46.205498	18.705033	Fauna	Bátaszék, Mérnöki telep M6 TO 56	BAM	14		5603-1078/5112	EN	Starčevo	6000-5500		tibia	adult	Ovicaprids	Ovicaprids	domestic	herbivore	-21.8	7.8					Bayliss et al. 2016
46.205498	18.705033	Fauna	Bátaszék, Mérnöki telep M6 TO 56	BAM	14		5603-675/346	EN	Starčevo	6000-5500		centrotarsal	adult	Ovicaprids	Ovicaprids	domestic	herbivore	-20.9	7.8					Bayliss et al. 2016
46.204102	18.722499	Fauna	Alsónyék	ALS	16		11-3259/4905	MN	TLBK	5500-5000		radius	adult	Ovis aries	Ovicaprids	domestic	herbivore	-21.1	5.8					Bayliss et al. 2016
46.205498	18.705033	Fauna	Bátaszék, Mérnöki telep M6 TO 56	BAM	14		5603/1 F705	EN	Starčevo	6000-5500		vertebra	adult	Stizostedion luciperca	Fish	fish	fish	-22.5	9.4					Bayliss et al. 2016
46.204874	18.700398	Fauna	Bátaszák-Lajvér	BAL	15		11-375	LN	Lengyel	4900-4400		cranium	adult	Sus	Sus	domestic	omnivore	-20.4	7.5					Bayliss et al. 2016
46.204874	18.700398	Fauna	Bátaszák-Lajvér	BAL	15		11-1625	LN	Lengyel	4900-4400		cranium	adult	Sus	Sus	domestic	omnivore	-20.1	9.2					Bayliss et al. 2016
46.204874	18.700398	Fauna	Bátaszák-Lajvér	BAL	15		5603-1583-2	LN	Lengyel	4900-4400		tibia	adult	Sus domesticus	Sus	domestic	omnivore	-20.7	8.6					Bayliss et al. 2016
46.204874	18.700398	Fauna	Bátaszák-Lajvér	BAL	15		10B-382-1	LN	Lengyel	4900-4400		humerus	adult	Sus domesticus	Sus	domestic	omnivore	-20.4	8.8					Bayliss et al. 2016
46.204874	18.700398	Fauna	Bátaszák-Lajvér	BAL	15		11-2	LN	Lengyel	4900-4400		tibia	adult	Sus domesticus	Sus	domestic	omnivore	-20.1	8.9					Bayliss et al. 2016
46.204874	18.700398	Fauna	Bátaszák-Lajvér	BAL	15		10B-395-2	LN	Lengyel	4900-4400		tibia	adult	Sus domesticus	Sus	domestic	omnivore	-19.7	9					Bayliss et al. 2016
46.204874	18.700398	Fauna	Bátaszák-Lajvér	BAL	15		5603-2255	LN	Lengyel	4900-4400		tibia	adult	Sus domesticus	Sus	domestic	omnivore	-20	9.3					Bayliss et al. 2016
46.204874	18.700398	Fauna	Bátaszák-Lajvér	BAL	15		11-772	LN	Lengyel	4900-4400		tibia	adult	Sus domesticus	Sus	domestic	omnivore	-19.9	10.5					Bayliss et al. 2016
46.204874	18.700398	Fauna	Bátaszák-Lajvér	BAL	15		11-2077	LN	Lengyel	4900-4400		ulna	adult	Sus scrofa	Sus	wild	omnivore	-20.4	4.4					Bayliss et al. 2016
46.204874	18.700398	Fauna	Bátaszák-Lajvér	BAL	15		10B-3472	LN	Lengyel	4900-4400		skull	adult	Sus scrofa	Sus	wild	omnivore	-20.5	4.9					Bayliss et al. 2016
46.204874	18.700398	Fauna	Bátaszák-Lajvér	BAL	15		10B-126-2	LN	Lengyel	4900-4400		femur	adult	Sus scrofa	Sus	wild	omnivore	-21.1	5					Bayliss et al. 2016
46.204874	18.700398	Fauna	Bátaszák-Lajvér	BAL	15		10B-3472	LN	Lengyel	4900-4400		skull	adult	Sus scrofa	Sus	wild	omnivore	-20.4	5					Bayliss et al. 2016
46.204874	18.700398	Fauna	Bátaszák-Lajvér	BAL	15		10B-140-2	LN	Lengyel	4900-4400		radius	adult	Sus scrofa	Sus	wild	omnivore	-20.2	5.8					Bayliss et al. 2016
46.204874	18.700398	Fauna	Bátaszák-Lajvér	BAL	15		5603-1931-2	LN	Lengyel	4900-4400		ulna	adult	Sus scrofa	Sus	wild	omnivore	-20.4	5.9					Bayliss et al. 2016
46.204874	18.700398	Fauna	Bátaszák-Lajvér	BAL	15		10B-140-3	LN	Lengyel	4900-4400		metatarsal	adult	Sus scrofa	Sus	wild	omnivore	-20.1	6.1					Bayliss et al. 2016
46.204874	18.700398	Fauna	Bátaszák-Lajvér	BAL	15		5603-2827-2	LN	Lengyel	4900-4400		vertebra	adult	Sus scrofa	Sus	wild	omnivore	-18.9	7.2					Bayliss et al. 2016
46.204874	18.700398	Fauna	Bátaszák-Lajvér	BAL	15		5603-1667	LN	Lengyel	4900-4400		femur	adult	Sus scrofa	Sus	wild	omnivore	-20.5	9.6					Bayliss et al. 2016
46.205498	18.705033	Fauna	Bátaszék, Mérnöki telep M6 TO 56	BAM	14		5603-617/222	EN	Starčevo	6000-5500		radius	adult	Sus scrofa	Sus	wild	omnivore	-19.5	6.9					Bayliss et al. 2016
46.205498	18.705033	Fauna	Bátaszék, Mérnöki telep M6 TO 56	BAM	14		5603-720/453	EN	Starčevo	6000-5500		ulna	adult	Sus scrofa	Sus	wild	omnivore	-20.6	7.8					Bayliss et al. 2016
46.205498	18.705033	Fauna	Bátaszék, Mérnöki telep M6 TO 56	BAM	14		5603-1428/4865	EN	Starčevo	6000-5500		femur	adult	Sus scrofa	Sus	wild	omnivore	-21.3	7.9					Bayliss et al. 2016
46.204874	18.700398	Fauna	Bátaszák-Lajvér	BAL	15		11-1800	LN	Lengyel	4900-4400		vertebra	adult	Ungulate	NA	NA	herbivore	-21.2	5.8					Bayliss et al. 2016
47.8531	21.1467	Fauna	Polgár-Ferenci-hát	POFE	59	Pol-064	Pol-064	MN	ALBK	5500-5000	5300-5070	Long bone	NA	Bos taurus	Bos	domestic	herbivore	-20	6.9	see Bickle & Whittle 2013 Appendix A table A18	see Bickle & Whittle 2013 Appendix A table A18	see Bickle & Whittle 2013 Appendix A table A18		Bickle & Whittle 2013 Appendix A table A18
47.8531	21.1467	Fauna	Polgár-Ferenci-hát	POFE	59	Pol-066	Pol-066	MN	ALBK	5500-5000	5300-5070	Long bone	NA	Bos taurus	Bos	domestic	herbivore	-20.3	7.4	see Bickle & Whittle 2013 Appendix A table A18	see Bickle & Whittle 2013 Appendix A table A18	see Bickle & Whittle 2013 Appendix A table A18		Bickle & Whittle 2013 Appendix A table A18
47.8531	21.1467	Fauna	Polgár-Ferenci-hát	POFE	59	Pol-056	Pol-056	MN	ALBK	5500-5000	5300-5070	Long bone	NA	Bos taurus	Bos	domestic	herbivore	-20	7.4	see Bickle & Whittle 2013 Appendix A table A18	see Bickle & Whittle 2013 Appendix A table A18	see Bickle & Whittle 2013 Appendix A table A18		Bickle & Whittle 2013 Appendix A table A18
47.8531	21.1467	Fauna	Polgár-Ferenci-hát	POFE	59	Pol-068	Pol-068	MN	ALBK	5500-5000	5300-5070	Long bone	NA	Bos taurus	Bos	domestic	herbivore	-19.8	7.5	see Bickle & Whittle 2013 Appendix A table A18	see Bickle & Whittle 2013 Appendix A table A18	see Bickle & Whittle 2013 Appendix A table A18		Bickle & Whittle 2013 Appendix A table A18
47.8531	21.1467	Fauna	Polgár-Ferenci-hát	POFE	59	Pol-065	Pol-065	MN	ALBK	5500-5000	5300-5070	Long bone	NA	Bos taurus	Bos	domestic	herbivore	-19.7	7.5	see Bickle & Whittle 2013 Appendix A table A18	see Bickle & Whittle 2013 Appendix A table A18	see Bickle & Whittle 2013 Appendix A table A18		Bickle & Whittle 2013 Appendix A table A18
47.8531	21.1467	Fauna	Polgár-Ferenci-hát	POFE	59	Pol-062	Pol-062	MN	ALBK	5500-5000	5300-5070	Long bone	NA	Bos taurus	Bos	domestic	herbivore	-19.4	8	see Bickle & Whittle 2013 Appendix A table A18	see Bickle & Whittle 2013 Appendix A table A18	see Bickle & Whittle 2013 Appendix A table A18		Bickle & Whittle 2013 Appendix A table A18
47.8531	21.1467	Fauna	Polgár-Ferenci-hát	POFE	59	Pol-069	Pol-069	MN	ALBK	5500-5000	5300-5070	Long bone	NA	Bos taurus	Bos	domestic	herbivore	-19.4	8.4	see Bickle & Whittle 2013 Appendix A table A18	see Bickle & Whittle 2013 Appendix A table A18	see Bickle & Whittle 2013 Appendix A table A18		Bickle & Whittle 2013 Appendix A table A18
47.8531	21.1467	Fauna	Polgár-Ferenci-hát	POFE	59	Pol-059	Pol-059	MN	ALBK	5500-5000	5300-5070	Long bone	NA	Bos taurus	Bos	domestic	herbivore	-20.2	8.6	see Bickle & Whittle 2013 Appendix A table A18	see Bickle & Whittle 2013 Appendix A table A18	see Bickle & Whittle 2013 Appendix A table A18		Bickle & Whittle 2013 Appendix A table A18
47.8531	21.1467	Fauna	Polgár-Ferenci-hát	POFE	59	Pol-057	Pol-057	MN	ALBK	5500-5000	5300-5070	Long bone	NA	Bos taurus	Bos	domestic	herbivore	-21	9.4	see Bickle & Whittle 2013 Appendix A table A18	see Bickle & Whittle 2013 Appendix A table A18	see Bickle & Whittle 2013 Appendix A table A18		Bickle & Whittle 2013 Appendix A table A18
47.8531	21.1467	Fauna	Polgár-Ferenci-hát	POFE	59	Pol-058	Pol-058	MN	ALBK	5500-5000	5300-5070	Long bone	NA	Bos taurus	Bos	domestic	herbivore	-19.4	9.5	see Bickle & Whittle 2013 Appendix A table A18	see Bickle & Whittle 2013 Appendix A table A18	see Bickle & Whittle 2013 Appendix A table A18		Bickle & Whittle 2013 Appendix A table A18
47.8531	21.1467	Fauna	Polgár-Ferenci-hát	POFE	59	Pol-063	Pol-063	MN	ALBK	5500-5000	5300-5070	Long bone	NA	Bos taurus	Bos	domestic	herbivore	-19.8	9.9	see Bickle & Whittle 2013 Appendix A table A18	see Bickle & Whittle 2013 Appendix A table A18	see Bickle & Whittle 2013 Appendix A table A18		Bickle & Whittle 2013 Appendix A table A18
47.8531	21.1467	Fauna	Polgár-Ferenci-hát	POFE	59	Pol-061	Pol-061	MN	ALBK	5500-5000	5300-5070	Long bone	NA	Bos taurus	Bos	domestic	herbivore	-19.3	9.9	see Bickle & Whittle 2013 Appendix A table A18	see Bickle & Whittle 2013 Appendix A table A18	see Bickle & Whittle 2013 Appendix A table A18		Bickle & Whittle 2013 Appendix A table A18
47.8531	21.1467	Fauna	Polgár-Ferenci-hát	POFE	59	Pol-077	Pol-077	MN	ALBK	5500-5000	5300-5070	Long bone	NA	Ovicaprids	Ovicaprids	domestic	herbivore	-19.5	6.3	see Bickle & Whittle 2013 Appendix A table A18	see Bickle & Whittle 2013 Appendix A table A18	see Bickle & Whittle 2013 Appendix A table A18		Bickle & Whittle 2013 Appendix A table A18
47.8531	21.1467	Fauna	Polgár-Ferenci-hát	POFE	59	Pol-078	Pol-078	MN	ALBK	5500-5000	5300-5070	Long bone	NA	Ovicaprids	Ovicaprids	domestic	herbivore	-18.7	7.1	see Bickle & Whittle 2013 Appendix A table A18	see Bickle & Whittle 2013 Appendix A table A18	see Bickle & Whittle 2013 Appendix A table A18		Bickle & Whittle 2013 Appendix A table A18
47.8531	21.1467	Fauna	Polgár-Ferenci-hát	POFE	59	Pol-076	Pol-076	MN	ALBK	5500-5000	5300-5070	Long bone	NA	Ovicaprids	Ovicaprids	domestic	herbivore	-20	8	see Bickle & Whittle 2013 Appendix A table A18	see Bickle & Whittle 2013 Appendix A table A18	see Bickle & Whittle 2013 Appendix A table A18		Bickle & Whittle 2013 Appendix A table A18
47.8531	21.1467	Fauna	Polgár-Ferenci-hát	POFE	59	Pol-079	Pol-079	MN	ALBK	5500-5000	5300-5070	Long bone	NA	Ovicaprids	Ovicaprids	domestic	herbivore	-20.1	8.6	see Bickle & Whittle 2013 Appendix A table A18	see Bickle & Whittle 2013 Appendix A table A18	see Bickle & Whittle 2013 Appendix A table A18		Bickle & Whittle 2013 Appendix A table A18
47.8531	21.1467	Fauna	Polgár-Ferenci-hát	POFE	59	Pol-080	Pol-080	MN	ALBK	5500-5000	5300-5070	Long bone	NA	Ovicaprids	Ovicaprids	domestic	herbivore	-19.9	9.4	see Bickle & Whittle 2013 Appendix A table A18	see Bickle & Whittle 2013 Appendix A table A18	see Bickle & Whittle 2013 Appendix A table A18		Bickle & Whittle 2013 Appendix A table A18
47.8531	21.1467	Fauna	Polgár-Ferenci-hát	POFE	59	Pol-070	Pol-070	MN	ALBK	5500-5000	5300-5070	Long bone	NA	Sus domesticus	Sus	domestic	omnivore	-19.7	8.1	see Bickle & Whittle 2013 Appendix A table A18	see Bickle & Whittle 2013 Appendix A table A18	see Bickle & Whittle 2013 Appendix A table A18		Bickle & Whittle 2013 Appendix A table A18
47.8531	21.1467	Fauna	Polgár-Ferenci-hát	POFE	59	Pol-075	Pol-075	MN	ALBK	5500-5000	5300-5070	Long bone	NA	Sus domesticus	Sus	domestic	omnivore	-20.6	9.2	see Bickle & Whittle 2013 Appendix A table A18	see Bickle & Whittle 2013 Appendix A table A18	see Bickle & Whittle 2013 Appendix A table A18		Bickle & Whittle 2013 Appendix A table A18
47.8531	21.1467	Fauna	Polgár-Ferenci-hát	POFE	59	Pol-072	Pol-072	MN	ALBK	5500-5000	5300-5070	Long bone	NA	Sus domesticus	Sus	domestic	omnivore	-19.5	9.5	see Bickle & Whittle 2013 Appendix A table A18	see Bickle & Whittle 2013 Appendix A table A18	see Bickle & Whittle 2013 Appendix A table A18		Bickle & Whittle 2013 Appendix A table A18
47.8531	21.1467	Fauna	Polgár-Ferenci-hát	POFE	59	Pol-071	Pol-071	MN	ALBK	5500-5000	5300-5070	Long bone	NA	Sus domesticus	Sus	domestic	omnivore	-20.4	9.7	see Bickle & Whittle 2013 Appendix A table A18	see Bickle & Whittle 2013 Appendix A table A18	see Bickle & Whittle 2013 Appendix A table A18		Bickle & Whittle 2013 Appendix A table A18
47.8531	21.1467	Fauna	Polgár-Ferenci-hát	POFE	59	Pol-074	Pol-074	MN	ALBK	5500-5000	5300-5070	Long bone	NA	Sus domesticus	Sus	domestic	omnivore	-20.5	9.9	see Bickle & Whittle 2013 Appendix A table A18	see Bickle & Whittle 2013 Appendix A table A18	see Bickle & Whittle 2013 Appendix A table A18		Bickle & Whittle 2013 Appendix A table A18
47.8531	21.1467	Fauna	Polgár-Ferenci-hát	POFE	59	Pol-073	Pol-073	MN	ALBK	5500-5000	5300-5070	Long bone	NA	Sus domesticus	Sus	domestic	omnivore	-20.5	10.3	see Bickle & Whittle 2013 Appendix A table A18	see Bickle & Whittle 2013 Appendix A table A18	see Bickle & Whittle 2013 Appendix A table A18		Bickle & Whittle 2013 Appendix A table A18
46.8284	17.8355	Fauna	Balatonszarszo-Kis-erdei-dülö	BAK	8	145	145	MN	TLBK	5500-5000	5350-5000	Long bone	NA	Bos taurus	Bos	domestic	herbivore	-19.7	5.9	see Bickle & Whittle 2013 Appendix A table A3	see Bickle & Whittle 2013 Appendix A table A3	see Bickle & Whittle 2013 Appendix A table A3		Bickle & Whittle 2013 Appendix A table A3
46.8284	17.8355	Fauna	Balatonszarszo-Kis-erdei-dülö	BAK	8	65	65	MN	TLBK	5500-5000	5350-5000	Long bone	NA	Bos taurus	Bos	domestic	herbivore	-20.6	6.2	see Bickle & Whittle 2013 Appendix A table A3	see Bickle & Whittle 2013 Appendix A table A3	see Bickle & Whittle 2013 Appendix A table A3		Bickle & Whittle 2013 Appendix A table A3
46.8284	17.8355	Fauna	Balatonszarszo-Kis-erdei-dülö	BAK	8	47	47	MN	TLBK	5500-5000	5350-5000	Long bone	NA	Bos taurus	Bos	domestic	herbivore	-20.1	6.2	see Bickle & Whittle 2013 Appendix A table A3	see Bickle & Whittle 2013 Appendix A table A3	see Bickle & Whittle 2013 Appendix A table A3		Bickle & Whittle 2013 Appendix A table A3
46.8284	17.8355	Fauna	Balatonszarszo-Kis-erdei-dülö	BAK	8	19/A	19/A	MN	TLBK	5500-5000	5350-5000	Long bone	NA	Bos taurus	Bos	domestic	herbivore	-19.7	6.3	see Bickle & Whittle 2013 Appendix A table A3	see Bickle & Whittle 2013 Appendix A table A3	see Bickle & Whittle 2013 Appendix A table A3		Bickle & Whittle 2013 Appendix A table A3
46.8284	17.8355	Fauna	Balatonszarszo-Kis-erdei-dülö	BAK	8	49	49	MN	TLBK	5500-5000	5350-5000	Long bone	NA	Bos taurus	Bos	domestic	herbivore	-19.6	6.3	see Bickle & Whittle 2013 Appendix A table A3	see Bickle & Whittle 2013 Appendix A table A3	see Bickle & Whittle 2013 Appendix A table A3		Bickle & Whittle 2013 Appendix A table A3
46.8284	17.8355	Fauna	Balatonszarszo-Kis-erdei-dülö	BAK	8	61	61	MN	TLBK	5500-5000	5350-5000	Long bone	NA	Bos taurus	Bos	domestic	herbivore	-21	6.4	see Bickle & Whittle 2013 Appendix A table A3	see Bickle & Whittle 2013 Appendix A table A3	see Bickle & Whittle 2013 Appendix A table A3		Bickle & Whittle 2013 Appendix A table A3
46.8284	17.8355	Fauna	Balatonszarszo-Kis-erdei-dülö	BAK	8	3/B	3/B	MN	TLBK	5500-5000	5350-5000	Long bone	NA	Bos taurus	Bos	domestic	herbivore	-18.9	6.4	see Bickle & Whittle 2013 Appendix A table A3	see Bickle & Whittle 2013 Appendix A table A3	see Bickle & Whittle 2013 Appendix A table A3		Bickle & Whittle 2013 Appendix A table A3
46.8284	17.8355	Fauna	Balatonszarszo-Kis-erdei-dülö	BAK	8	57	57	MN	TLBK	5500-5000	5350-5000	Long bone	NA	Bos taurus	Bos	domestic	herbivore	-19.7	6.5	see Bickle & Whittle 2013 Appendix A table A3	see Bickle & Whittle 2013 Appendix A table A3	see Bickle & Whittle 2013 Appendix A table A3		Bickle & Whittle 2013 Appendix A table A3
46.8284	17.8355	Fauna	Balatonszarszo-Kis-erdei-dülö	BAK	8	146	146	MN	TLBK	5500-5000	5350-5000	Long bone	NA	Bos taurus	Bos	domestic	herbivore	-19.1	6.5	see Bickle & Whittle 2013 Appendix A table A3	see Bickle & Whittle 2013 Appendix A table A3	see Bickle & Whittle 2013 Appendix A table A3		Bickle & Whittle 2013 Appendix A table A3
46.8284	17.8355	Fauna	Balatonszarszo-Kis-erdei-dülö	BAK	8	40/B	40/B	MN	TLBK	5500-5000	5350-5000	Long bone	NA	Bos taurus	Bos	domestic	herbivore	-20.4	6.6	see Bickle & Whittle 2013 Appendix A table A3	see Bickle & Whittle 2013 Appendix A table A3	see Bickle & Whittle 2013 Appendix A table A3		Bickle & Whittle 2013 Appendix A table A3
46.8284	17.8355	Fauna	Balatonszarszo-Kis-erdei-dülö	BAK	8	48	48	MN	TLBK	5500-5000	5350-5000	Long bone	NA	Bos taurus	Bos	domestic	herbivore	-19.9	6.6	see Bickle & Whittle 2013 Appendix A table A3	see Bickle & Whittle 2013 Appendix A table A3	see Bickle & Whittle 2013 Appendix A table A3		Bickle & Whittle 2013 Appendix A table A3
46.8284	17.8355	Fauna	Balatonszarszo-Kis-erdei-dülö	BAK	8	56	56	MN	TLBK	5500-5000	5350-5000	Long bone	NA	Bos taurus	Bos	domestic	herbivore	-19.5	6.6	see Bickle & Whittle 2013 Appendix A table A3	see Bickle & Whittle 2013 Appendix A table A3	see Bickle & Whittle 2013 Appendix A table A3		Bickle & Whittle 2013 Appendix A table A3
46.8284	17.8355	Fauna	Balatonszarszo-Kis-erdei-dülö	BAK	8	19/B	19/B	MN	TLBK	5500-5000	5350-5000	Long bone	NA	Bos taurus	Bos	domestic	herbivore	-18.5	6.6	see Bickle & Whittle 2013 Appendix A table A3	see Bickle & Whittle 2013 Appendix A table A3	see Bickle & Whittle 2013 Appendix A table A3		Bickle & Whittle 2013 Appendix A table A3
46.8284	17.8355	Fauna	Balatonszarszo-Kis-erdei-dülö	BAK	8	16/A	16/A	MN	TLBK	5500-5000	5350-5000	Long bone	NA	Bos taurus	Bos	domestic	herbivore	-19.7	6.7	see Bickle & Whittle 2013 Appendix A table A3	see Bickle & Whittle 2013 Appendix A table A3	see Bickle & Whittle 2013 Appendix A table A3		Bickle & Whittle 2013 Appendix A table A3
46.8284	17.8355	Fauna	Balatonszarszo-Kis-erdei-dülö	BAK	8	21/B	21/B	MN	TLBK	5500-5000	5350-5000	Long bone	NA	Bos taurus	Bos	domestic	herbivore	-19.5	6.7	see Bickle & Whittle 2013 Appendix A table A3	see Bickle & Whittle 2013 Appendix A table A3	see Bickle & Whittle 2013 Appendix A table A3		Bickle & Whittle 2013 Appendix A table A3
46.8284	17.8355	Fauna	Balatonszarszo-Kis-erdei-dülö	BAK	8	27/B	27/B	MN	TLBK	5500-5000	5350-5000	Long bone	NA	Bos taurus	Bos	domestic	herbivore	-21.6	6.8	see Bickle & Whittle 2013 Appendix A table A3	see Bickle & Whittle 2013 Appendix A table A3	see Bickle & Whittle 2013 Appendix A table A3		Bickle & Whittle 2013 Appendix A table A3
46.8284	17.8355	Fauna	Balatonszarszo-Kis-erdei-dülö	BAK	8	25/B	25/B	MN	TLBK	5500-5000	5350-5000	Long bone	NA	Bos taurus	Bos	domestic	herbivore	-19.8	6.8	see Bickle & Whittle 2013 Appendix A table A3	see Bickle & Whittle 2013 Appendix A table A3	see Bickle & Whittle 2013 Appendix A table A3		Bickle & Whittle 2013 Appendix A table A3
46.8284	17.8355	Fauna	Balatonszarszo-Kis-erdei-dülö	BAK	8	51	51	MN	TLBK	5500-5000	5350-5000	Long bone	NA	Bos taurus	Bos	domestic	herbivore	-19.7	6.8	see Bickle & Whittle 2013 Appendix A table A3	see Bickle & Whittle 2013 Appendix A table A3	see Bickle & Whittle 2013 Appendix A table A3		Bickle & Whittle 2013 Appendix A table A3
46.8284	17.8355	Fauna	Balatonszarszo-Kis-erdei-dülö	BAK	8	23/A	23/A	MN	TLBK	5500-5000	5350-5000	Long bone	NA	Bos taurus	Bos	domestic	herbivore	-19.4	6.8	see Bickle & Whittle 2013 Appendix A table A3	see Bickle & Whittle 2013 Appendix A table A3	see Bickle & Whittle 2013 Appendix A table A3		Bickle & Whittle 2013 Appendix A table A3
46.8284	17.8355	Fauna	Balatonszarszo-Kis-erdei-dülö	BAK	8	55	55	MN	TLBK	5500-5000	5350-5000	Long bone	NA	Bos taurus	Bos	domestic	herbivore	-19.3	6.8	see Bickle & Whittle 2013 Appendix A table A3	see Bickle & Whittle 2013 Appendix A table A3	see Bickle & Whittle 2013 Appendix A table A3		Bickle & Whittle 2013 Appendix A table A3
46.8284	17.8355	Fauna	Balatonszarszo-Kis-erdei-dülö	BAK	8	46	46	MN	TLBK	5500-5000	5350-5000	Long bone	NA	Bos taurus	Bos	domestic	herbivore	-19.1	6.8	see Bickle & Whittle 2013 Appendix A table A3	see Bickle & Whittle 2013 Appendix A table A3	see Bickle & Whittle 2013 Appendix A table A3		Bickle & Whittle 2013 Appendix A table A3
46.8284	17.8355	Fauna	Balatonszarszo-Kis-erdei-dülö	BAK	8	20/A	20/A	MN	TLBK	5500-5000	5350-5000	Long bone	NA	Bos taurus	Bos	domestic	herbivore	-20.4	6.9	see Bickle & Whittle 2013 Appendix A table A3	see Bickle & Whittle 2013 Appendix A table A3	see Bickle & Whittle 2013 Appendix A table A3		Bickle & Whittle 2013 Appendix A table A3
46.8284	17.8355	Fauna	Balatonszarszo-Kis-erdei-dülö	BAK	8	42/A	42/A	MN	TLBK	5500-5000	5350-5000	Long bone	NA	Bos taurus	Bos	domestic	herbivore	-20.4	6.9	see Bickle & Whittle 2013 Appendix A table A3	see Bickle & Whittle 2013 Appendix A table A3	see Bickle & Whittle 2013 Appendix A table A3		Bickle & Whittle 2013 Appendix A table A3
46.8284	17.8355	Fauna	Balatonszarszo-Kis-erdei-dülö	BAK	8	5/B	5/B	MN	TLBK	5500-5000	5350-5000	Long bone	NA	Bos taurus	Bos	domestic	herbivore	-18.9	6.9	see Bickle & Whittle 2013 Appendix A table A3	see Bickle & Whittle 2013 Appendix A table A3	see Bickle & Whittle 2013 Appendix A table A3		Bickle & Whittle 2013 Appendix A table A3
46.8284	17.8355	Fauna	Balatonszarszo-Kis-erdei-dülö	BAK	8	54	54	MN	TLBK	5500-5000	5350-5000	Long bone	NA	Bos taurus	Bos	domestic	herbivore	-18.4	6.9	see Bickle & Whittle 2013 Appendix A table A3	see Bickle & Whittle 2013 Appendix A table A3	see Bickle & Whittle 2013 Appendix A table A3		Bickle & Whittle 2013 Appendix A table A3
46.8284	17.8355	Fauna	Balatonszarszo-Kis-erdei-dülö	BAK	8	26/A	26/A	MN	TLBK	5500-5000	5350-5000	Long bone	NA	Bos taurus	Bos	domestic	herbivore	-20.9	7	see Bickle & Whittle 2013 Appendix A table A3	see Bickle & Whittle 2013 Appendix A table A3	see Bickle & Whittle 2013 Appendix A table A3		Bickle & Whittle 2013 Appendix A table A3
46.8284	17.8355	Fauna	Balatonszarszo-Kis-erdei-dülö	BAK	8	7/B	7/B	MN	TLBK	5500-5000	5350-5000	Long bone	NA	Bos taurus	Bos	domestic	herbivore	-20	7	see Bickle & Whittle 2013 Appendix A table A3	see Bickle & Whittle 2013 Appendix A table A3	see Bickle & Whittle 2013 Appendix A table A3		Bickle & Whittle 2013 Appendix A table A3
46.8284	17.8355	Fauna	Balatonszarszo-Kis-erdei-dülö	BAK	8	24/A	24/A	MN	TLBK	5500-5000	5350-5000	Long bone	NA	Bos taurus	Bos	domestic	herbivore	-19.6	7	see Bickle & Whittle 2013 Appendix A table A3	see Bickle & Whittle 2013 Appendix A table A3	see Bickle & Whittle 2013 Appendix A table A3		Bickle & Whittle 2013 Appendix A table A3
46.8284	17.8355	Fauna	Balatonszarszo-Kis-erdei-dülö	BAK	8	53	53	MN	TLBK	5500-5000	5350-5000	Long bone	NA	Bos taurus	Bos	domestic	herbivore	-17	7	see Bickle & Whittle 2013 Appendix A table A3	see Bickle & Whittle 2013 Appendix A table A3	see Bickle & Whittle 2013 Appendix A table A3		Bickle & Whittle 2013 Appendix A table A3
46.8284	17.8355	Fauna	Balatonszarszo-Kis-erdei-dülö	BAK	8	18/B	18/B	MN	TLBK	5500-5000	5350-5000	Long bone	NA	Bos taurus	Bos	domestic	herbivore	-20.4	7.1	see Bickle & Whittle 2013 Appendix A table A3	see Bickle & Whittle 2013 Appendix A table A3	see Bickle & Whittle 2013 Appendix A table A3		Bickle & Whittle 2013 Appendix A table A3
46.8284	17.8355	Fauna	Balatonszarszo-Kis-erdei-dülö	BAK	8	144	144	MN	TLBK	5500-5000	5350-5000	Long bone	NA	Bos taurus	Bos	domestic	herbivore	-19	7.1	see Bickle & Whittle 2013 Appendix A table A3	see Bickle & Whittle 2013 Appendix A table A3	see Bickle & Whittle 2013 Appendix A table A3		Bickle & Whittle 2013 Appendix A table A3
46.8284	17.8355	Fauna	Balatonszarszo-Kis-erdei-dülö	BAK	8	63	63	MN	TLBK	5500-5000	5350-5000	Long bone	NA	Bos taurus	Bos	domestic	herbivore	-21.4	7.2	see Bickle & Whittle 2013 Appendix A table A3	see Bickle & Whittle 2013 Appendix A table A3	see Bickle & Whittle 2013 Appendix A table A3		Bickle & Whittle 2013 Appendix A table A3
46.8284	17.8355	Fauna	Balatonszarszo-Kis-erdei-dülö	BAK	8	39/B	39/B	MN	TLBK	5500-5000	5350-5000	Long bone	NA	Bos taurus	Bos	domestic	herbivore	-20.2	7.2	see Bickle & Whittle 2013 Appendix A table A3	see Bickle & Whittle 2013 Appendix A table A3	see Bickle & Whittle 2013 Appendix A table A3		Bickle & Whittle 2013 Appendix A table A3
46.8284	17.8355	Fauna	Balatonszarszo-Kis-erdei-dülö	BAK	8	18/A	18/A	MN	TLBK	5500-5000	5350-5000	Long bone	NA	Bos taurus	Bos	domestic	herbivore	-19.9	7.2	see Bickle & Whittle 2013 Appendix A table A3	see Bickle & Whittle 2013 Appendix A table A3	see Bickle & Whittle 2013 Appendix A table A3		Bickle & Whittle 2013 Appendix A table A3
46.8284	17.8355	Fauna	Balatonszarszo-Kis-erdei-dülö	BAK	8	143	143	MN	TLBK	5500-5000	5350-5000	Long bone	NA	Bos taurus	Bos	domestic	herbivore	-18.4	7.2	see Bickle & Whittle 2013 Appendix A table A3	see Bickle & Whittle 2013 Appendix A table A3	see Bickle & Whittle 2013 Appendix A table A3		Bickle & Whittle 2013 Appendix A table A3
46.8284	17.8355	Fauna	Balatonszarszo-Kis-erdei-dülö	BAK	8	41/A	41/A	MN	TLBK	5500-5000	5350-5000	Long bone	NA	Bos taurus	Bos	domestic	herbivore	-21.6	7.3	see Bickle & Whittle 2013 Appendix A table A3	see Bickle & Whittle 2013 Appendix A table A3	see Bickle & Whittle 2013 Appendix A table A3		Bickle & Whittle 2013 Appendix A table A3
46.8284	17.8355	Fauna	Balatonszarszo-Kis-erdei-dülö	BAK	8	50	50	MN	TLBK	5500-5000	5350-5000	Long bone	NA	Bos taurus	Bos	domestic	herbivore	-18.8	7.6	see Bickle & Whittle 2013 Appendix A table A3	see Bickle & Whittle 2013 Appendix A table A3	see Bickle & Whittle 2013 Appendix A table A3		Bickle & Whittle 2013 Appendix A table A3
46.8284	17.8355	Fauna	Balatonszarszo-Kis-erdei-dülö	BAK	8	147	147	MN	TLBK	5500-5000	5350-5000	Long bone	NA	Bos taurus	Bos	domestic	herbivore	-20.4	7.7	see Bickle & Whittle 2013 Appendix A table A3	see Bickle & Whittle 2013 Appendix A table A3	see Bickle & Whittle 2013 Appendix A table A3		Bickle & Whittle 2013 Appendix A table A3
46.8284	17.8355	Fauna	Balatonszarszo-Kis-erdei-dülö	BAK	8	16/B	16/B	MN	TLBK	5500-5000	5350-5000	Long bone	NA	Bos taurus	Bos	domestic	herbivore	-20.11	7.7	see Bickle & Whittle 2013 Appendix A table A3	see Bickle & Whittle 2013 Appendix A table A3	see Bickle & Whittle 2013 Appendix A table A3		Bickle & Whittle 2013 Appendix A table A3
46.8284	17.8355	Fauna	Balatonszarszo-Kis-erdei-dülö	BAK	8	8/A	8/A	MN	TLBK	5500-5000	5350-5000	Long bone	NA	Bos taurus	Bos	domestic	herbivore	-19.7	7.7	see Bickle & Whittle 2013 Appendix A table A3	see Bickle & Whittle 2013 Appendix A table A3	see Bickle & Whittle 2013 Appendix A table A3		Bickle & Whittle 2013 Appendix A table A3
46.8284	17.8355	Fauna	Balatonszarszo-Kis-erdei-dülö	BAK	8	45	45	MN	TLBK	5500-5000	5350-5000	Long bone	NA	Bos taurus	Bos	domestic	herbivore	-19.5	7.7	see Bickle & Whittle 2013 Appendix A table A3	see Bickle & Whittle 2013 Appendix A table A3	see Bickle & Whittle 2013 Appendix A table A3		Bickle & Whittle 2013 Appendix A table A3
46.8284	17.8355	Fauna	Balatonszarszo-Kis-erdei-dülö	BAK	8	9/B	9/B	MN	TLBK	5500-5000	5350-5000	Long bone	NA	Bos taurus	Bos	domestic	herbivore	-19.5	7.7	see Bickle & Whittle 2013 Appendix A table A3	see Bickle & Whittle 2013 Appendix A table A3	see Bickle & Whittle 2013 Appendix A table A3		Bickle & Whittle 2013 Appendix A table A3
46.8284	17.8355	Fauna	Balatonszarszo-Kis-erdei-dülö	BAK	8	6/A	6/A	MN	TLBK	5500-5000	5350-5000	Long bone	NA	Bos taurus	Bos	domestic	herbivore	-19.7	7.9	see Bickle & Whittle 2013 Appendix A table A3	see Bickle & Whittle 2013 Appendix A table A3	see Bickle & Whittle 2013 Appendix A table A3		Bickle & Whittle 2013 Appendix A table A3
46.8284	17.8355	Fauna	Balatonszarszo-Kis-erdei-dülö	BAK	8	22/B	22/B	MN	TLBK	5500-5000	5350-5000	Long bone	NA	Bos taurus	Bos	domestic	herbivore	-17.5	7.9	see Bickle & Whittle 2013 Appendix A table A3	see Bickle & Whittle 2013 Appendix A table A3	see Bickle & Whittle 2013 Appendix A table A3		Bickle & Whittle 2013 Appendix A table A3
46.8284	17.8355	Fauna	Balatonszarszo-Kis-erdei-dülö	BAK	8	42/B	42/B	MN	TLBK	5500-5000	5350-5000	Long bone	NA	Bos taurus	Bos	domestic	herbivore	-20.4	8	see Bickle & Whittle 2013 Appendix A table A3	see Bickle & Whittle 2013 Appendix A table A3	see Bickle & Whittle 2013 Appendix A table A3		Bickle & Whittle 2013 Appendix A table A3
46.8284	17.8355	Fauna	Balatonszarszo-Kis-erdei-dülö	BAK	8	9/A	9/A	MN	TLBK	5500-5000	5350-5000	Long bone	NA	Bos taurus	Bos	domestic	herbivore	-20.2	8	see Bickle & Whittle 2013 Appendix A table A3	see Bickle & Whittle 2013 Appendix A table A3	see Bickle & Whittle 2013 Appendix A table A3		Bickle & Whittle 2013 Appendix A table A3
46.8284	17.8355	Fauna	Balatonszarszo-Kis-erdei-dülö	BAK	8	62	62	MN	TLBK	5500-5000	5350-5000	Long bone	NA	Bos taurus	Bos	domestic	herbivore	-21.2	8.1	see Bickle & Whittle 2013 Appendix A table A3	see Bickle & Whittle 2013 Appendix A table A3	see Bickle & Whittle 2013 Appendix A table A3		Bickle & Whittle 2013 Appendix A table A3
46.8284	17.8355	Fauna	Balatonszarszo-Kis-erdei-dülö	BAK	8	17/B	17/B	MN	TLBK	5500-5000	5350-5000	Long bone	NA	Bos taurus	Bos	domestic	herbivore	-19.9	8.4	see Bickle & Whittle 2013 Appendix A table A3	see Bickle & Whittle 2013 Appendix A table A3	see Bickle & Whittle 2013 Appendix A table A3		Bickle & Whittle 2013 Appendix A table A3
46.8284	17.8355	Fauna	Balatonszarszo-Kis-erdei-dülö	BAK	8	27/A	27/A	MN	TLBK	5500-5000	5350-5000	Long bone	NA	Bos taurus	Bos	domestic	herbivore	-21.5	8.6	see Bickle & Whittle 2013 Appendix A table A3	see Bickle & Whittle 2013 Appendix A table A3	see Bickle & Whittle 2013 Appendix A table A3		Bickle & Whittle 2013 Appendix A table A3
46.8284	17.8355	Fauna	Balatonszarszo-Kis-erdei-dülö	BAK	8	44	44	MN	TLBK	5500-5000	5350-5000	Long bone	NA	Bos taurus	Bos	domestic	herbivore	-21.1	8.7	see Bickle & Whittle 2013 Appendix A table A3	see Bickle & Whittle 2013 Appendix A table A3	see Bickle & Whittle 2013 Appendix A table A3		Bickle & Whittle 2013 Appendix A table A3
46.8284	17.8355	Fauna	Balatonszarszo-Kis-erdei-dülö	BAK	8	64	64	MN	TLBK	5500-5000	5350-5000	Long bone	NA	Bos taurus	Bos	domestic	herbivore	-20.8	8.9	see Bickle & Whittle 2013 Appendix A table A3	see Bickle & Whittle 2013 Appendix A table A3	see Bickle & Whittle 2013 Appendix A table A3		Bickle & Whittle 2013 Appendix A table A3
46.8284	17.8355	Fauna	Balatonszarszo-Kis-erdei-dülö	BAK	8	22/A	22/A	MN	TLBK	5500-5000	5350-5000	Long bone	NA	Bos taurus	Bos	domestic	herbivore	-20.4	9	see Bickle & Whittle 2013 Appendix A table A3	see Bickle & Whittle 2013 Appendix A table A3	see Bickle & Whittle 2013 Appendix A table A3		Bickle & Whittle 2013 Appendix A table A3
46.8284	17.8355	Fauna	Balatonszarszo-Kis-erdei-dülö	BAK	8	59	59	MN	TLBK	5500-5000	5350-5000	Long bone	NA	Bos taurus	Bos	domestic	herbivore	-21	9.4	see Bickle & Whittle 2013 Appendix A table A3	see Bickle & Whittle 2013 Appendix A table A3	see Bickle & Whittle 2013 Appendix A table A3		Bickle & Whittle 2013 Appendix A table A3
46.8284	17.8355	Fauna	Balatonszarszo-Kis-erdei-dülö	BAK	8	107	107	MN	TLBK	5500-5000	5350-5000	Long bone	NA	Capra hircus	Ovicaprids	domestic	herbivore	-19.2	6.1	see Bickle & Whittle 2013 Appendix A table A3	see Bickle & Whittle 2013 Appendix A table A3	see Bickle & Whittle 2013 Appendix A table A3		Bickle & Whittle 2013 Appendix A table A3
46.8284	17.8355	Fauna	Balatonszarszo-Kis-erdei-dülö	BAK	8	111	111	MN	TLBK	5500-5000	5350-5000	Long bone	NA	Capreolus capreolus	Cervidae	wild	herbivore	-22.2	5.2	see Bickle & Whittle 2013 Appendix A table A3	see Bickle & Whittle 2013 Appendix A table A3	see Bickle & Whittle 2013 Appendix A table A3		Bickle & Whittle 2013 Appendix A table A3
46.8284	17.8355	Fauna	Balatonszarszo-Kis-erdei-dülö	BAK	8	113	113	MN	TLBK	5500-5000	5350-5000	Long bone	NA	Cervus elaphus	Cervidae	wild	herbivore	-20.9	5.2	see Bickle & Whittle 2013 Appendix A table A3	see Bickle & Whittle 2013 Appendix A table A3	see Bickle & Whittle 2013 Appendix A table A3		Bickle & Whittle 2013 Appendix A table A3
46.8284	17.8355	Fauna	Balatonszarszo-Kis-erdei-dülö	BAK	8	112	112	MN	TLBK	5500-5000	5350-5000	Long bone	NA	Cervus elaphus	Cervidae	wild	herbivore	-21.6	6	see Bickle & Whittle 2013 Appendix A table A3	see Bickle & Whittle 2013 Appendix A table A3	see Bickle & Whittle 2013 Appendix A table A3		Bickle & Whittle 2013 Appendix A table A3
46.8284	17.8355	Fauna	Balatonszarszo-Kis-erdei-dülö	BAK	8	108	108	MN	TLBK	5500-5000	5350-5000	Long bone	NA	Lepus	Lepus	wild	herbivore	-21.6	4.2	see Bickle & Whittle 2013 Appendix A table A3	see Bickle & Whittle 2013 Appendix A table A3	see Bickle & Whittle 2013 Appendix A table A3		Bickle & Whittle 2013 Appendix A table A3
46.8284	17.8355	Fauna	Balatonszarszo-Kis-erdei-dülö	BAK	8	78	78	MN	TLBK	5500-5000	5350-5000	Long bone	NA	Ovis aries	Ovicaprids	domestic	herbivore	-19.8	5.8	see Bickle & Whittle 2013 Appendix A table A3	see Bickle & Whittle 2013 Appendix A table A3	see Bickle & Whittle 2013 Appendix A table A3		Bickle & Whittle 2013 Appendix A table A3
46.8284	17.8355	Fauna	Balatonszarszo-Kis-erdei-dülö	BAK	8	41/B	41/B	MN	TLBK	5500-5000	5350-5000	Long bone	NA	Ovis aries	Ovicaprids	domestic	herbivore	-20.4	5.9	see Bickle & Whittle 2013 Appendix A table A3	see Bickle & Whittle 2013 Appendix A table A3	see Bickle & Whittle 2013 Appendix A table A3		Bickle & Whittle 2013 Appendix A table A3
46.8284	17.8355	Fauna	Balatonszarszo-Kis-erdei-dülö	BAK	8	42/C	42/C	MN	TLBK	5500-5000	5350-5000	Long bone	NA	Ovis aries	Ovicaprids	domestic	herbivore	-19.9	6	see Bickle & Whittle 2013 Appendix A table A3	see Bickle & Whittle 2013 Appendix A table A3	see Bickle & Whittle 2013 Appendix A table A3		Bickle & Whittle 2013 Appendix A table A3
46.8284	17.8355	Fauna	Balatonszarszo-Kis-erdei-dülö	BAK	8	69	69	MN	TLBK	5500-5000	5350-5000	Long bone	NA	Ovis aries	Ovicaprids	domestic	herbivore	-19.4	6	see Bickle & Whittle 2013 Appendix A table A3	see Bickle & Whittle 2013 Appendix A table A3	see Bickle & Whittle 2013 Appendix A table A3		Bickle & Whittle 2013 Appendix A table A3
46.8284	17.8355	Fauna	Balatonszarszo-Kis-erdei-dülö	BAK	8	72	72	MN	TLBK	5500-5000	5350-5000	Long bone	NA	Ovis aries	Ovicaprids	domestic	herbivore	-19.2	6.1	see Bickle & Whittle 2013 Appendix A table A3	see Bickle & Whittle 2013 Appendix A table A3	see Bickle & Whittle 2013 Appendix A table A3		Bickle & Whittle 2013 Appendix A table A3
46.8284	17.8355	Fauna	Balatonszarszo-Kis-erdei-dülö	BAK	8	71	71	MN	TLBK	5500-5000	5350-5000	Long bone	NA	Ovis aries	Ovicaprids	domestic	herbivore	-20.9	6.3	see Bickle & Whittle 2013 Appendix A table A3	see Bickle & Whittle 2013 Appendix A table A3	see Bickle & Whittle 2013 Appendix A table A3		Bickle & Whittle 2013 Appendix A table A3
46.8284	17.8355	Fauna	Balatonszarszo-Kis-erdei-dülö	BAK	8	70	70	MN	TLBK	5500-5000	5350-5000	Long bone	NA	Ovis aries	Ovicaprids	domestic	herbivore	-19.9	6.3	see Bickle & Whittle 2013 Appendix A table A3	see Bickle & Whittle 2013 Appendix A table A3	see Bickle & Whittle 2013 Appendix A table A3		Bickle & Whittle 2013 Appendix A table A3
46.8284	17.8355	Fauna	Balatonszarszo-Kis-erdei-dülö	BAK	8	81	81	MN	TLBK	5500-5000	5350-5000	Long bone	NA	Ovis aries	Ovicaprids	domestic	herbivore	-20.4	6.4	see Bickle & Whittle 2013 Appendix A table A3	see Bickle & Whittle 2013 Appendix A table A3	see Bickle & Whittle 2013 Appendix A table A3		Bickle & Whittle 2013 Appendix A table A3
46.8284	17.8355	Fauna	Balatonszarszo-Kis-erdei-dülö	BAK	8	85	85	MN	TLBK	5500-5000	5350-5000	Long bone	NA	Ovis aries	Ovicaprids	domestic	herbivore	-20.3	6.4	see Bickle & Whittle 2013 Appendix A table A3	see Bickle & Whittle 2013 Appendix A table A3	see Bickle & Whittle 2013 Appendix A table A3		Bickle & Whittle 2013 Appendix A table A3
46.8284	17.8355	Fauna	Balatonszarszo-Kis-erdei-dülö	BAK	8	24/B	24/B	MN	TLBK	5500-5000	5350-5000	Long bone	NA	Ovis aries	Ovicaprids	domestic	herbivore	-20.5	6.6	see Bickle & Whittle 2013 Appendix A table A3	see Bickle & Whittle 2013 Appendix A table A3	see Bickle & Whittle 2013 Appendix A table A3		Bickle & Whittle 2013 Appendix A table A3
46.8284	17.8355	Fauna	Balatonszarszo-Kis-erdei-dülö	BAK	8	39/A	39/A	MN	TLBK	5500-5000	5350-5000	Long bone	NA	Ovis aries	Ovicaprids	domestic	herbivore	-19.8	6.6	see Bickle & Whittle 2013 Appendix A table A3	see Bickle & Whittle 2013 Appendix A table A3	see Bickle & Whittle 2013 Appendix A table A3		Bickle & Whittle 2013 Appendix A table A3
46.8284	17.8355	Fauna	Balatonszarszo-Kis-erdei-dülö	BAK	8	21/A	21/A	MN	TLBK	5500-5000	5350-5000	Long bone	NA	Ovis aries	Ovicaprids	domestic	herbivore	-19.6	6.6	see Bickle & Whittle 2013 Appendix A table A3	see Bickle & Whittle 2013 Appendix A table A3	see Bickle & Whittle 2013 Appendix A table A3		Bickle & Whittle 2013 Appendix A table A3
46.8284	17.8355	Fauna	Balatonszarszo-Kis-erdei-dülö	BAK	8	77	77	MN	TLBK	5500-5000	5350-5000	Long bone	NA	Ovis aries	Ovicaprids	domestic	herbivore	-20.2	6.7	see Bickle & Whittle 2013 Appendix A table A3	see Bickle & Whittle 2013 Appendix A table A3	see Bickle & Whittle 2013 Appendix A table A3		Bickle & Whittle 2013 Appendix A table A3
46.8284	17.8355	Fauna	Balatonszarszo-Kis-erdei-dülö	BAK	8	26/B	26/B	MN	TLBK	5500-5000	5350-5000	Long bone	NA	Ovis aries	Ovicaprids	domestic	herbivore	-19.4	6.7	see Bickle & Whittle 2013 Appendix A table A3	see Bickle & Whittle 2013 Appendix A table A3	see Bickle & Whittle 2013 Appendix A table A3		Bickle & Whittle 2013 Appendix A table A3
46.8284	17.8355	Fauna	Balatonszarszo-Kis-erdei-dülö	BAK	8	84	84	MN	TLBK	5500-5000	5350-5000	Long bone	NA	Ovis aries	Ovicaprids	domestic	herbivore	-20.6	6.8	see Bickle & Whittle 2013 Appendix A table A3	see Bickle & Whittle 2013 Appendix A table A3	see Bickle & Whittle 2013 Appendix A table A3		Bickle & Whittle 2013 Appendix A table A3
46.8284	17.8355	Fauna	Balatonszarszo-Kis-erdei-dülö	BAK	8	74	74	MN	TLBK	5500-5000	5350-5000	Long bone	NA	Ovis aries	Ovicaprids	domestic	herbivore	-20	6.9	see Bickle & Whittle 2013 Appendix A table A3	see Bickle & Whittle 2013 Appendix A table A3	see Bickle & Whittle 2013 Appendix A table A3		Bickle & Whittle 2013 Appendix A table A3
46.8284	17.8355	Fauna	Balatonszarszo-Kis-erdei-dülö	BAK	8	3/A	3/A	MN	TLBK	5500-5000	5350-5000	Long bone	NA	Ovis aries	Ovicaprids	domestic	herbivore	-19.8	6.9	see Bickle & Whittle 2013 Appendix A table A3	see Bickle & Whittle 2013 Appendix A table A3	see Bickle & Whittle 2013 Appendix A table A3		Bickle & Whittle 2013 Appendix A table A3
46.8284	17.8355	Fauna	Balatonszarszo-Kis-erdei-dülö	BAK	8	75	75	MN	TLBK	5500-5000	5350-5000	Long bone	NA	Ovis aries	Ovicaprids	domestic	herbivore	-19.6	6.9	see Bickle & Whittle 2013 Appendix A table A3	see Bickle & Whittle 2013 Appendix A table A3	see Bickle & Whittle 2013 Appendix A table A3		Bickle & Whittle 2013 Appendix A table A3
46.8284	17.8355	Fauna	Balatonszarszo-Kis-erdei-dülö	BAK	8	76	76	MN	TLBK	5500-5000	5350-5000	Long bone	NA	Ovis aries	Ovicaprids	domestic	herbivore	-19.1	6.9	see Bickle & Whittle 2013 Appendix A table A3	see Bickle & Whittle 2013 Appendix A table A3	see Bickle & Whittle 2013 Appendix A table A3		Bickle & Whittle 2013 Appendix A table A3
46.8284	17.8355	Fauna	Balatonszarszo-Kis-erdei-dülö	BAK	8	80	80	MN	TLBK	5500-5000	5350-5000	Long bone	NA	Ovis aries	Ovicaprids	domestic	herbivore	-19.9	7.1	see Bickle & Whittle 2013 Appendix A table A3	see Bickle & Whittle 2013 Appendix A table A3	see Bickle & Whittle 2013 Appendix A table A3		Bickle & Whittle 2013 Appendix A table A3
46.8284	17.8355	Fauna	Balatonszarszo-Kis-erdei-dülö	BAK	8	4/A	4/A	MN	TLBK	5500-5000	5350-5000	Long bone	NA	Ovis aries	Ovicaprids	domestic	herbivore	-19.4	7.15	see Bickle & Whittle 2013 Appendix A table A3	see Bickle & Whittle 2013 Appendix A table A3	see Bickle & Whittle 2013 Appendix A table A3		Bickle & Whittle 2013 Appendix A table A3
46.8284	17.8355	Fauna	Balatonszarszo-Kis-erdei-dülö	BAK	8	67	67	MN	TLBK	5500-5000	5350-5000	Long bone	NA	Ovis aries	Ovicaprids	domestic	herbivore	-20.3	7.2	see Bickle & Whittle 2013 Appendix A table A3	see Bickle & Whittle 2013 Appendix A table A3	see Bickle & Whittle 2013 Appendix A table A3		Bickle & Whittle 2013 Appendix A table A3
46.8284	17.8355	Fauna	Balatonszarszo-Kis-erdei-dülö	BAK	8	73	73	MN	TLBK	5500-5000	5350-5000	Long bone	NA	Ovis aries	Ovicaprids	domestic	herbivore	-20	7.4	see Bickle & Whittle 2013 Appendix A table A3	see Bickle & Whittle 2013 Appendix A table A3	see Bickle & Whittle 2013 Appendix A table A3		Bickle & Whittle 2013 Appendix A table A3
46.8284	17.8355	Fauna	Balatonszarszo-Kis-erdei-dülö	BAK	8	5/A	5/A	MN	TLBK	5500-5000	5350-5000	Long bone	NA	Ovis aries	Ovicaprids	domestic	herbivore	-19.7	7.5	see Bickle & Whittle 2013 Appendix A table A3	see Bickle & Whittle 2013 Appendix A table A3	see Bickle & Whittle 2013 Appendix A table A3		Bickle & Whittle 2013 Appendix A table A3
46.8284	17.8355	Fauna	Balatonszarszo-Kis-erdei-dülö	BAK	8	68	68	MN	TLBK	5500-5000	5350-5000	Long bone	NA	Ovis aries	Ovicaprids	domestic	herbivore	-20.3	8.1	see Bickle & Whittle 2013 Appendix A table A3	see Bickle & Whittle 2013 Appendix A table A3	see Bickle & Whittle 2013 Appendix A table A3		Bickle & Whittle 2013 Appendix A table A3
46.8284	17.8355	Fauna	Balatonszarszo-Kis-erdei-dülö	BAK	8	2/B	2/B	MN	TLBK	5500-5000	5350-5000	Long bone	NA	Ovis aries	Ovicaprids	domestic	herbivore	-20	8.7	see Bickle & Whittle 2013 Appendix A table A3	see Bickle & Whittle 2013 Appendix A table A3	see Bickle & Whittle 2013 Appendix A table A3		Bickle & Whittle 2013 Appendix A table A3
46.8284	17.8355	Fauna	Balatonszarszo-Kis-erdei-dülö	BAK	8	89	89	MN	TLBK	5500-5000	5350-5000	Long bone	NA	Sus domesticus	Sus	domestic	omnivore	-19.9	6.7	see Bickle & Whittle 2013 Appendix A table A3	see Bickle & Whittle 2013 Appendix A table A3	see Bickle & Whittle 2013 Appendix A table A3		Bickle & Whittle 2013 Appendix A table A3
46.8284	17.8355	Fauna	Balatonszarszo-Kis-erdei-dülö	BAK	8	102	102	MN	TLBK	5500-5000	5350-5000	Long bone	NA	Sus domesticus	Sus	domestic	omnivore	-21.3	7.1	see Bickle & Whittle 2013 Appendix A table A3	see Bickle & Whittle 2013 Appendix A table A3	see Bickle & Whittle 2013 Appendix A table A3		Bickle & Whittle 2013 Appendix A table A3
46.8284	17.8355	Fauna	Balatonszarszo-Kis-erdei-dülö	BAK	8	93	93	MN	TLBK	5500-5000	5350-5000	Long bone	NA	Sus domesticus	Sus	domestic	omnivore	-20.1	7.1	see Bickle & Whittle 2013 Appendix A table A3	see Bickle & Whittle 2013 Appendix A table A3	see Bickle & Whittle 2013 Appendix A table A3		Bickle & Whittle 2013 Appendix A table A3
46.8284	17.8355	Fauna	Balatonszarszo-Kis-erdei-dülö	BAK	8	90	90	MN	TLBK	5500-5000	5350-5000	Long bone	NA	Sus domesticus	Sus	domestic	omnivore	-20.1	7.3	see Bickle & Whittle 2013 Appendix A table A3	see Bickle & Whittle 2013 Appendix A table A3	see Bickle & Whittle 2013 Appendix A table A3		Bickle & Whittle 2013 Appendix A table A3
46.8284	17.8355	Fauna	Balatonszarszo-Kis-erdei-dülö	BAK	8	97	97	MN	TLBK	5500-5000	5350-5000	Long bone	NA	Sus domesticus	Sus	domestic	omnivore	-20.1	7.5	see Bickle & Whittle 2013 Appendix A table A3	see Bickle & Whittle 2013 Appendix A table A3	see Bickle & Whittle 2013 Appendix A table A3		Bickle & Whittle 2013 Appendix A table A3
46.8284	17.8355	Fauna	Balatonszarszo-Kis-erdei-dülö	BAK	8	7/A	7/A	MN	TLBK	5500-5000	5350-5000	Long bone	NA	Sus domesticus	Sus	domestic	omnivore	-19.9	7.8	see Bickle & Whittle 2013 Appendix A table A3	see Bickle & Whittle 2013 Appendix A table A3	see Bickle & Whittle 2013 Appendix A table A3		Bickle & Whittle 2013 Appendix A table A3
46.8284	17.8355	Fauna	Balatonszarszo-Kis-erdei-dülö	BAK	8	100	100	MN	TLBK	5500-5000	5350-5000	Long bone	NA	Sus domesticus	Sus	domestic	omnivore	-21	8	see Bickle & Whittle 2013 Appendix A table A3	see Bickle & Whittle 2013 Appendix A table A3	see Bickle & Whittle 2013 Appendix A table A3		Bickle & Whittle 2013 Appendix A table A3
46.8284	17.8355	Fauna	Balatonszarszo-Kis-erdei-dülö	BAK	8	104	104	MN	TLBK	5500-5000	5350-5000	Long bone	NA	Sus domesticus	Sus	domestic	omnivore	-20.3	8.1	see Bickle & Whittle 2013 Appendix A table A3	see Bickle & Whittle 2013 Appendix A table A3	see Bickle & Whittle 2013 Appendix A table A3		Bickle & Whittle 2013 Appendix A table A3
46.8284	17.8355	Fauna	Balatonszarszo-Kis-erdei-dülö	BAK	8	103	103	MN	TLBK	5500-5000	5350-5000	Long bone	NA	Sus domesticus	Sus	domestic	omnivore	-19.9	8.1	see Bickle & Whittle 2013 Appendix A table A3	see Bickle & Whittle 2013 Appendix A table A3	see Bickle & Whittle 2013 Appendix A table A3		Bickle & Whittle 2013 Appendix A table A3
46.8284	17.8355	Fauna	Balatonszarszo-Kis-erdei-dülö	BAK	8	98	98	MN	TLBK	5500-5000	5350-5000	Long bone	NA	Sus domesticus	Sus	domestic	omnivore	-20.6	8.2	see Bickle & Whittle 2013 Appendix A table A3	see Bickle & Whittle 2013 Appendix A table A3	see Bickle & Whittle 2013 Appendix A table A3		Bickle & Whittle 2013 Appendix A table A3
46.8284	17.8355	Fauna	Balatonszarszo-Kis-erdei-dülö	BAK	8	87	87	MN	TLBK	5500-5000	5350-5000	Long bone	NA	Sus domesticus	Sus	domestic	omnivore	-20	8.2	see Bickle & Whittle 2013 Appendix A table A3	see Bickle & Whittle 2013 Appendix A table A3	see Bickle & Whittle 2013 Appendix A table A3		Bickle & Whittle 2013 Appendix A table A3
46.8284	17.8355	Fauna	Balatonszarszo-Kis-erdei-dülö	BAK	8	91	91	MN	TLBK	5500-5000	5350-5000	Long bone	NA	Sus domesticus	Sus	domestic	omnivore	-20.5	8.4	see Bickle & Whittle 2013 Appendix A table A3	see Bickle & Whittle 2013 Appendix A table A3	see Bickle & Whittle 2013 Appendix A table A3		Bickle & Whittle 2013 Appendix A table A3
46.8284	17.8355	Fauna	Balatonszarszo-Kis-erdei-dülö	BAK	8	94	94	MN	TLBK	5500-5000	5350-5000	Long bone	NA	Sus domesticus	Sus	domestic	omnivore	-20.5	8.4	see Bickle & Whittle 2013 Appendix A table A3	see Bickle & Whittle 2013 Appendix A table A3	see Bickle & Whittle 2013 Appendix A table A3		Bickle & Whittle 2013 Appendix A table A3
46.8284	17.8355	Fauna	Balatonszarszo-Kis-erdei-dülö	BAK	8	96	96	MN	TLBK	5500-5000	5350-5000	Long bone	NA	Sus domesticus	Sus	domestic	omnivore	-20.6	8.5	see Bickle & Whittle 2013 Appendix A table A3	see Bickle & Whittle 2013 Appendix A table A3	see Bickle & Whittle 2013 Appendix A table A3		Bickle & Whittle 2013 Appendix A table A3
46.8284	17.8355	Fauna	Balatonszarszo-Kis-erdei-dülö	BAK	8	86	86	MN	TLBK	5500-5000	5350-5000	Long bone	NA	Sus domesticus	Sus	domestic	omnivore	-20.9	9.3	see Bickle & Whittle 2013 Appendix A table A3	see Bickle & Whittle 2013 Appendix A table A3	see Bickle & Whittle 2013 Appendix A table A3		Bickle & Whittle 2013 Appendix A table A3
46.8284	17.8355	Fauna	Balatonszarszo-Kis-erdei-dülö	BAK	8	101	101	MN	TLBK	5500-5000	5350-5000	Long bone	NA	Sus domesticus	Sus	domestic	omnivore	-20.1	9.6	see Bickle & Whittle 2013 Appendix A table A3	see Bickle & Whittle 2013 Appendix A table A3	see Bickle & Whittle 2013 Appendix A table A3		Bickle & Whittle 2013 Appendix A table A3
46.8284	17.8355	Fauna	Balatonszarszo-Kis-erdei-dülö	BAK	8	43/A	43/A	MN	TLBK	5500-5000	5350-5000	Long bone	NA	Sus domesticus	Sus	domestic	omnivore	-19.8	9.8	see Bickle & Whittle 2013 Appendix A table A3	see Bickle & Whittle 2013 Appendix A table A3	see Bickle & Whittle 2013 Appendix A table A3		Bickle & Whittle 2013 Appendix A table A3
46.8284	17.8355	Fauna	Balatonszarszo-Kis-erdei-dülö	BAK	8	1/B	1/B	MN	TLBK	5500-5000	5350-5000	Long bone	NA	Sus domesticus	Sus	domestic	omnivore	-20.4	9.9	see Bickle & Whittle 2013 Appendix A table A3	see Bickle & Whittle 2013 Appendix A table A3	see Bickle & Whittle 2013 Appendix A table A3		Bickle & Whittle 2013 Appendix A table A3
47.7495	20.4151	Fauna	Füzesabony-Gubakut	FUS	55	Fus-140	Fus-140	MN	ALBK	5500-5000	5560-5000	Long bone	NA	Bos taurus	Bos	domestic	herbivore	-20.7	6.1	see Bickle & Whittle 2013 Appendix A table A9	see Bickle & Whittle 2013 Appendix A table A9	see Bickle & Whittle 2013 Appendix A table A9		Bickle & Whittle 2013 Appendix A table A9
47.7495	20.4151	Fauna	Füzesabony-Gubakut	FUS	55	Fus-136	Fus-136	MN	ALBK	5500-5000	5560-5000	Long bone	NA	Bos taurus	Bos	domestic	herbivore	-20.6	6.3	see Bickle & Whittle 2013 Appendix A table A9	see Bickle & Whittle 2013 Appendix A table A9	see Bickle & Whittle 2013 Appendix A table A9		Bickle & Whittle 2013 Appendix A table A9
47.7495	20.4151	Fauna	Füzesabony-Gubakut	FUS	55	Fus-125	Fus-125	MN	ALBK	5500-5000	5560-5000	Long bone	NA	Bos taurus	Bos	domestic	herbivore	-21.2	6.5	see Bickle & Whittle 2013 Appendix A table A9	see Bickle & Whittle 2013 Appendix A table A9	see Bickle & Whittle 2013 Appendix A table A9		Bickle & Whittle 2013 Appendix A table A9
47.7495	20.4151	Fauna	Füzesabony-Gubakut	FUS	55	Fus-131	Fus-131	MN	ALBK	5500-5000	5560-5000	Long bone	NA	Bos taurus	Bos	domestic	herbivore	-20	6.6	see Bickle & Whittle 2013 Appendix A table A9	see Bickle & Whittle 2013 Appendix A table A9	see Bickle & Whittle 2013 Appendix A table A9		Bickle & Whittle 2013 Appendix A table A9
47.7495	20.4151	Fauna	Füzesabony-Gubakut	FUS	55	Fus-137	Fus-137	MN	ALBK	5500-5000	5560-5000	Long bone	NA	Bos taurus	Bos	domestic	herbivore	-20.9	6.7	see Bickle & Whittle 2013 Appendix A table A9	see Bickle & Whittle 2013 Appendix A table A9	see Bickle & Whittle 2013 Appendix A table A9		Bickle & Whittle 2013 Appendix A table A9
47.7495	20.4151	Fauna	Füzesabony-Gubakut	FUS	55	Fus-142	Fus-142	MN	ALBK	5500-5000	5560-5000	Long bone	NA	Bos taurus	Bos	domestic	herbivore	-20.2	7	see Bickle & Whittle 2013 Appendix A table A9	see Bickle & Whittle 2013 Appendix A table A9	see Bickle & Whittle 2013 Appendix A table A9		Bickle & Whittle 2013 Appendix A table A9
47.7495	20.4151	Fauna	Füzesabony-Gubakut	FUS	55	Fus-133	Fus-133	MN	ALBK	5500-5000	5560-5000	Long bone	NA	Bos taurus	Bos	domestic	herbivore	-20.3	7.6	see Bickle & Whittle 2013 Appendix A table A9	see Bickle & Whittle 2013 Appendix A table A9	see Bickle & Whittle 2013 Appendix A table A9		Bickle & Whittle 2013 Appendix A table A9
47.7495	20.4151	Fauna	Füzesabony-Gubakut	FUS	55	Fus-104	Fus-104	MN	ALBK	5500-5000	5560-5000	Long bone	NA	Bos taurus	Bos	domestic	herbivore	-19.9	7.6	see Bickle & Whittle 2013 Appendix A table A9	see Bickle & Whittle 2013 Appendix A table A9	see Bickle & Whittle 2013 Appendix A table A9		Bickle & Whittle 2013 Appendix A table A9
47.7495	20.4151	Fauna	Füzesabony-Gubakut	FUS	55	Fus-100	Fus-100	MN	ALBK	5500-5000	5560-5000	Long bone	NA	Bos taurus	Bos	domestic	herbivore	-19.6	8	see Bickle & Whittle 2013 Appendix A table A9	see Bickle & Whittle 2013 Appendix A table A9	see Bickle & Whittle 2013 Appendix A table A9		Bickle & Whittle 2013 Appendix A table A9
47.7495	20.4151	Fauna	Füzesabony-Gubakut	FUS	55	Fus-139	Fus-139	MN	ALBK	5500-5000	5560-5000	Long bone	NA	Bos taurus	Bos	domestic	herbivore	-19.3	9.1	see Bickle & Whittle 2013 Appendix A table A9	see Bickle & Whittle 2013 Appendix A table A9	see Bickle & Whittle 2013 Appendix A table A9		Bickle & Whittle 2013 Appendix A table A9
47.7495	20.4151	Fauna	Füzesabony-Gubakut	FUS	55	Fus-101	Fus-101	MN	ALBK	5500-5000	5560-5000	Long bone	NA	Ovicaprids	Ovicaprids	domestic	herbivore	-20.6	6.8	see Bickle & Whittle 2013 Appendix A table A9	see Bickle & Whittle 2013 Appendix A table A9	see Bickle & Whittle 2013 Appendix A table A9		Bickle & Whittle 2013 Appendix A table A9
47.7495	20.4151	Fauna	Füzesabony-Gubakut	FUS	55	Fus-105	Fus-105	MN	ALBK	5500-5000	5560-5000	Long bone	NA	Ovicaprids	Ovicaprids	domestic	herbivore	-19.8	6.9	see Bickle & Whittle 2013 Appendix A table A9	see Bickle & Whittle 2013 Appendix A table A9	see Bickle & Whittle 2013 Appendix A table A9		Bickle & Whittle 2013 Appendix A table A9
47.7495	20.4151	Fauna	Füzesabony-Gubakut	FUS	55	Fus-119	Fus-119	MN	ALBK	5500-5000	5560-5000	Long bone	NA	Ovicaprids	Ovicaprids	domestic	herbivore	-19.9	8.6	see Bickle & Whittle 2013 Appendix A table A9	see Bickle & Whittle 2013 Appendix A table A9	see Bickle & Whittle 2013 Appendix A table A9		Bickle & Whittle 2013 Appendix A table A9
47.7495	20.4151	Fauna	Füzesabony-Gubakut	FUS	55	Fus-114	Fus-114	MN	ALBK	5500-5000	5560-5000	Long bone	NA	Sus domesticus	Sus	domestic	omnivore	-20.3	5.7	see Bickle & Whittle 2013 Appendix A table A9	see Bickle & Whittle 2013 Appendix A table A9	see Bickle & Whittle 2013 Appendix A table A9		Bickle & Whittle 2013 Appendix A table A9
47.7495	20.4151	Fauna	Füzesabony-Gubakut	FUS	55	Fus-108	Fus-108	MN	ALBK	5500-5000	5560-5000	Long bone	NA	Sus domesticus	Sus	domestic	omnivore	-19.8	5.9	see Bickle & Whittle 2013 Appendix A table A9	see Bickle & Whittle 2013 Appendix A table A9	see Bickle & Whittle 2013 Appendix A table A9		Bickle & Whittle 2013 Appendix A table A9
47.7495	20.4151	Fauna	Füzesabony-Gubakut	FUS	55	Fus-117	Fus-117	MN	ALBK	5500-5000	5560-5000	Long bone	NA	Sus domesticus	Sus	domestic	omnivore	-20.5	6.7	see Bickle & Whittle 2013 Appendix A table A9	see Bickle & Whittle 2013 Appendix A table A9	see Bickle & Whittle 2013 Appendix A table A9		Bickle & Whittle 2013 Appendix A table A9
47.7495	20.4151	Fauna	Füzesabony-Gubakut	FUS	55	Fus-102	Fus-102	MN	ALBK	5500-5000	5560-5000	Long bone	NA	Sus domesticus	Sus	domestic	omnivore	-20.4	8.9	see Bickle & Whittle 2013 Appendix A table A9	see Bickle & Whittle 2013 Appendix A table A9	see Bickle & Whittle 2013 Appendix A table A9		Bickle & Whittle 2013 Appendix A table A9
46.205498	18.705033	Fauna	Bátaszék, Mérnöki telep M6 TO 56	BAM	14	1247	AlsAbr2	EN	Starčevo	6000-5500		precaudal vertebra	NA	Abramis brama	Fish	fish	fish	-23.008	8.00164	30.4576	11.4821	3.09471	0.0156526	Blanz et al. 2023
46.205498	18.705033	Fauna	Bátaszék, Mérnöki telep M6 TO 56	BAM	14	1240	AlsAbr1	EN	Starčevo	6000-5500		caudal vertebra	NA	Abramis brama	Fish	fish	fish	-24.368	9.25464	38.1548	14.1126	3.1542	0.031068	Blanz et al. 2023
46.205498	18.705033	Fauna	Bátaszék, Mérnöki telep M6 TO 56	BAM	14	1011	AlsBost4	EN	Starčevo	6000-5500		femur	adult	Bos taurus	Bos	domestic	herbivore	-20.866	4.96092	26.8972	9.63229	3.2578	0.0485163	Blanz et al. 2023
46.205498	18.705033	Fauna	Bátaszék, Mérnöki telep M6 TO 56	BAM	14	776	AlsBost9	EN	Starčevo	6000-5500		femur	adult	Bos taurus	Bos	domestic	herbivore	-21.551	5.17392	17.5274	6.4053	3.19246	0.0403756	Blanz et al. 2023
46.205498	18.705033	Fauna	Bátaszék, Mérnöki telep M6 TO 56	BAM	14	1100	AlsBost3	EN	Starčevo	6000-5500		femur	adult	Bos taurus	Bos	domestic	herbivore	-20.675	5.23992	37.288	13.7405	3.16602	0.040018	Blanz et al. 2023
46.205498	18.705033	Fauna	Bátaszék, Mérnöki telep M6 TO 56	BAM	14	1248	AlsBost7	EN	Starčevo	6000-5500		femur	subadult	Bos taurus	Bos	domestic	herbivore	-19.437	5.26992	37.0855	13.7299	3.15126	0.0386643	Blanz et al. 2023
46.205498	18.705033	Fauna	Bátaszék, Mérnöki telep M6 TO 56	BAM	14	629	AlsBost8	EN	Starčevo	6000-5500		femur	subadult	Bos taurus	Bos	domestic	herbivore	-20.742	5.32392	26.9599	9.89331	3.17924	0.018622	Blanz et al. 2023
46.205498	18.705033	Fauna	Bátaszék, Mérnöki telep M6 TO 56	BAM	14	1460	AlsBost10	EN	Starčevo	6000-5500		femur	adult	Bos taurus	Bos	domestic	herbivore	-21.198	5.49192	37.871	14.0735	3.13944	0.0563029	Blanz et al. 2023
46.205498	18.705033	Fauna	Bátaszék, Mérnöki telep M6 TO 56	BAM	14	1100	AlsBost2	EN	Starčevo	6000-5500		femur	adult	Bos taurus	Bos	domestic	herbivore	-20.546	5.51892	36.0607	13.0881	3.21444	0.062301	Blanz et al. 2023
46.205498	18.705033	Fauna	Bátaszék, Mérnöki telep M6 TO 56	BAM	14	1224	AlsBost5	EN	Starčevo	6000-5500		femur	adult	Bos taurus	Bos	domestic	herbivore	-21.446	6.09892	38.3374	13.9408	3.20835	0.0379169	Blanz et al. 2023
46.205498	18.705033	Fauna	Bátaszék, Mérnöki telep M6 TO 56	BAM	14	1460	AlsBost6	EN	Starčevo	6000-5500		femur	adult	Bos taurus	Bos	domestic	herbivore	-19.666	6.44192	39.9653	14.7869	3.15321	0.102726	Blanz et al. 2023
46.205498	18.705033	Fauna	Bátaszék, Mérnöki telep M6 TO 56	BAM	14	619	AlsBost1	EN	Starčevo	6000-5500		femur	adult	Bos taurus	Bos	domestic	herbivore	-20.449	7.06692	38.8943	14.0649	3.22622	0.105783	Blanz et al. 2023
46.205498	18.705033	Fauna	Bátaszék, Mérnöki telep M6 TO 56	BAM	14	1163	ALSCanf4	EN	Starčevo	6000-5500		humerus	NA	Canis familiaris	Canis	domestic	carnivore	-22.544	6.04664	39.104	14.0585	3.2451	0.0212766	Blanz et al. 2023
46.205498	18.705033	Fauna	Bátaszék, Mérnöki telep M6 TO 56	BAM	14	452	ALSCanf1	EN	Starčevo	6000-5500		humerus	NA	Canis familiaris	Canis	domestic	carnivore	-20.723	8.34064	35.815	12.9396	3.22916	0.0174497	Blanz et al. 2023
46.205498	18.705033	Fauna	Bátaszék, Mérnöki telep M6 TO 56	BAM	14	1078	ALSCanf6	EN	Starčevo	6000-5500		humerus	NA	Canis familiaris	Canis	domestic	carnivore	-21.089	8.72364	30.7645	11.3091	3.17371	0.120698	Blanz et al. 2023
46.205498	18.705033	Fauna	Bátaszék, Mérnöki telep M6 TO 56	BAM	14	1100	ALSCanf3	EN	Starčevo	6000-5500		humerus	NA	Canis familiaris	Canis	domestic	carnivore	-21.35	8.91464	16.4879	6.13076	3.13761	0.0387481	Blanz et al. 2023
46.205498	18.705033	Fauna	Bátaszék, Mérnöki telep M6 TO 56	BAM	14	1100	ALSCanf5	EN	Starčevo	6000-5500		humerus	NA	Canis familiaris	Canis	domestic	carnivore	-21.184	9.16864	38.2075	13.9273	3.20057	0.0264455	Blanz et al. 2023
46.205498	18.705033	Fauna	Bátaszék, Mérnöki telep M6 TO 56	BAM	14	776	ALSCanf2	EN	Starčevo	6000-5500		humerus	NA	Canis familiaris	Canis	domestic	carnivore	-21.921	9.43264	41.3888	15.0853	3.20092	0.100589	Blanz et al. 2023
46.205498	18.705033	Fauna	Bátaszék, Mérnöki telep M6 TO 56	BAM	14	1373	ALScap5	EN	Starčevo	6000-5500		tibia	adult	Capreolus capreolus	Cervidae	wild	herbivore	-20.995	5.47192	41.3925	15.1227	3.1933	0.0930014	Blanz et al. 2023
46.205498	18.705033	Fauna	Bátaszék, Mérnöki telep M6 TO 56	BAM	14	790	ALScap4	EN	Starčevo	6000-5500		tibia	NA	Capreolus capreolus	Cervidae	wild	herbivore	-20.539	5.58792	36.3368	13.4173	3.15957	0.0328014	Blanz et al. 2023
46.205498	18.705033	Fauna	Bátaszék, Mérnöki telep M6 TO 56	BAM	14	1460	ALScap2	EN	Starčevo	6000-5500		tibia	NA	Capreolus capreolus	Cervidae	wild	herbivore	-20.995	5.81192	40.4799	14.6519	3.22324	0.0826224	Blanz et al. 2023
46.205498	18.705033	Fauna	Bátaszék, Mérnöki telep M6 TO 56	BAM	14	632	ALScap10	EN	Starčevo	6000-5500		tibia	NA	Capreolus capreolus	Cervidae	wild	herbivore	-22.059	6.09792	39.9398	14.4237	3.23055	0.0785872	Blanz et al. 2023
46.205498	18.705033	Fauna	Bátaszék, Mérnöki telep M6 TO 56	BAM	14	1100	ALScap3	EN	Starčevo	6000-5500		tibia	NA	Capreolus capreolus	Cervidae	wild	herbivore	-21.208	6.30592	41.3543	15.2122	3.17158	0.0863596	Blanz et al. 2023
46.205498	18.705033	Fauna	Bátaszék, Mérnöki telep M6 TO 56	BAM	14	1373	ALScap1	EN	Starčevo	6000-5500		tibia	adult	Capreolus capreolus	Cervidae	wild	herbivore	-21.231	6.40692	40.2922	14.9641	3.14136	0.0878969	Blanz et al. 2023
46.205498	18.705033	Fauna	Bátaszék, Mérnöki telep M6 TO 56	BAM	14	1387	ALScap6	EN	Starčevo	6000-5500		tibia	NA	Capreolus capreolus	Cervidae	wild	herbivore	-21.464	6.52492	40.8824	15.172	3.14369	0.0757439	Blanz et al. 2023
46.205498	18.705033	Fauna	Bátaszék, Mérnöki telep M6 TO 56	BAM	14	632	ALScap9	EN	Starčevo	6000-5500		tibia	NA	Capreolus capreolus	Cervidae	wild	herbivore	-23.717	6.95692	19.7445	7.04151	3.27136	0.0281899	Blanz et al. 2023
46.205498	18.705033	Fauna	Bátaszék, Mérnöki telep M6 TO 56	BAM	14	601	ALScap8	EN	Starčevo	6000-5500		tibia	juvenile	Capreolus capreolus	Cervidae	wild	herbivore	-20.14	7.05492	41.2077	15.2223	3.15825	0.0881625	Blanz et al. 2023
46.205498	18.705033	Fauna	Bátaszék, Mérnöki telep M6 TO 56	BAM	14	710	ALScap7	EN	Starčevo	6000-5500		tibia	NA	Capreolus capreolus	Cervidae	wild	herbivore	-21.194	7.13792	40.769	14.5528	3.26836	0.0986931	Blanz et al. 2023
46.205498	18.705033	Fauna	Bátaszék, Mérnöki telep M6 TO 56	BAM	14	1100	ALScer7	EN	Starčevo	6000-5500		femur	subadult	Cervus elaphus	Cervidae	wild	herbivore	-21.5626	4.27055	37.2513	13.7043	3.17127	0.0344828	Blanz et al. 2023
46.205498	18.705033	Fauna	Bátaszék, Mérnöki telep M6 TO 56	BAM	14	1220	ALScer8	EN	Starčevo	6000-5500		femur	juvenile	Cervus elaphus	Cervidae	wild	herbivore	-21.2486	4.35855	26.7445	9.84542	3.16918	0.0151072	Blanz et al. 2023
46.205498	18.705033	Fauna	Bátaszék, Mérnöki telep M6 TO 56	BAM	14	632	ALScer3	EN	Starčevo	6000-5500		femur	adult	Cervus elaphus	Cervidae	wild	herbivore	-21.353	5.29192	40.8353	15.2398	3.1261	0.0611578	Blanz et al. 2023
46.205498	18.705033	Fauna	Bátaszék, Mérnöki telep M6 TO 56	BAM	14	708	ALScer6	EN	Starčevo	6000-5500		femur	juvenile	Cervus elaphus	Cervidae	wild	herbivore	-21.1606	5.75455	33.4563	12.5172	3.1183	0.0223914	Blanz et al. 2023
46.205498	18.705033	Fauna	Bátaszék, Mérnöki telep M6 TO 56	BAM	14	1240	ALScer10	EN	Starčevo	6000-5500		femur	adult	Cervus elaphus	Cervidae	wild	herbivore	-21.9606	6.54955	33.169	12.2646	3.15519	0.0251542	Blanz et al. 2023
46.205498	18.705033	Fauna	Bátaszék, Mérnöki telep M6 TO 56	BAM	14	1209	ALScer9	EN	Starčevo	6000-5500		femur	adult	Cervus elaphus	Cervidae	wild	herbivore	-19.7946	6.70055	41.0976	14.8572	3.2272	0.0914313	Blanz et al. 2023
46.205498	18.705033	Fauna	Bátaszék, Mérnöki telep M6 TO 56	BAM	14	708	ALScer4	EN	Starčevo	6000-5500		femur	subadult	Cervus elaphus	Cervidae	wild	herbivore	-22.259	6.76892	33.8438	12.3151	3.20617	0.0315443	Blanz et al. 2023
46.205498	18.705033	Fauna	Bátaszék, Mérnöki telep M6 TO 56	BAM	14	1466	ALScer5	EN	Starčevo	6000-5500		femur	adult	Cervus elaphus	Cervidae	wild	herbivore	-22.5506	7.00255	40.0263	14.5304	3.21376	0.0417049	Blanz et al. 2023
46.205498	18.705033	Fauna	Bátaszék, Mérnöki telep M6 TO 56	BAM	14	691	ALScer1	EN	Starčevo	6000-5500		femur	adult	Cervus elaphus	Cervidae	wild	herbivore	-22.281	7.22992	26.8463	9.66222	3.24156	0.0335539	Blanz et al. 2023
46.205498	18.705033	Fauna	Bátaszék, Mérnöki telep M6 TO 56	BAM	14	1460	ALScer2	EN	Starčevo	6000-5500		femur	subadult	Cervus elaphus	Cervidae	wild	herbivore	-19.989	7.76092	40.3606	15.072	3.12415	0.0741427	Blanz et al. 2023
46.205498	18.705033	Fauna	Bátaszék, Mérnöki telep M6 TO 56	BAM	14	1240	AlsCyp3	EN	Starčevo	6000-5500		basisphenoideum	NA	Cyprinus carpio	Fish	fish	fish	-25.97	6.86264	36.3477	13.3996	3.16468	0.0398806	Blanz et al. 2023
46.205498	18.705033	Fauna	Bátaszék, Mérnöki telep M6 TO 56	BAM	14	1240	AlsCyp2	EN	Starčevo	6000-5500		cranium	NA	Cyprinus carpio	Fish	fish	fish	-27.148	8.36564	24.9741	9.20384	3.16569	0.0170641	Blanz et al. 2023
46.205498	18.705033	Fauna	Bátaszék, Mérnöki telep M6 TO 56	BAM	14	1100	AlsCyp1	EN	Starčevo	6000-5500		pinna pectoralis	NA	Cyprinus carpio	Fish	fish	fish	-27.1836	8.64255	20.1445	7.3095	3.21526	0.0164258	Blanz et al. 2023
46.205498	18.705033	Fauna	Bátaszék, Mérnöki telep M6 TO 56	BAM	14	629	AlsEso1	EN	Starčevo	6000-5500		articularae	NA	Esox lucius	Fish	fish	fish	-22.108	9.96992	21.8413	7.77326	3.2781	0.0219184	Blanz et al. 2023
46.205498	18.705033	Fauna	Bátaszék, Mérnöki telep M6 TO 56	BAM	14	706	AlsEso3	EN	Starčevo	6000-5500		flat bone	NA	Esox lucius	Fish	fish	fish	-20.7	9.97792	32.5871	11.9618	3.17831	0.021546	Blanz et al. 2023
46.205498	18.705033	Fauna	Bátaszék, Mérnöki telep M6 TO 56	BAM	14	1007	AlsOvis2	EN	Starčevo	6000-5500		humerus	adult	Ovis aries	Ovicaprids	domestic	herbivore	-20.488	4.40692	40.2538	14.7469	3.18459	0.0433229	Blanz et al. 2023
46.205498	18.705033	Fauna	Bátaszék, Mérnöki telep M6 TO 56	BAM	14	1240	AlsOvis14	EN	Starčevo	6000-5500		humerus	adult	Ovis aries	Ovicaprids	domestic	herbivore	-20.878	4.99492	39.4485	14.3977	3.19656	0.0976253	Blanz et al. 2023
46.205498	18.705033	Fauna	Bátaszék, Mérnöki telep M6 TO 56	BAM	14	1385	AlsOvis3	EN	Starčevo	6000-5500		humerus	adult	Ovis aries	Ovicaprids	domestic	herbivore	-20.207	5.64392	38.6726	14.0178	3.21862	0.0522565	Blanz et al. 2023
46.205498	18.705033	Fauna	Bátaszék, Mérnöki telep M6 TO 56	BAM	14	1460	AlsOvis19	EN	Starčevo	6000-5500		humerus	adult	Ovis aries	Ovicaprids	domestic	herbivore	-20.897	5.87692	39.5792	14.3129	3.22617	0.131804	Blanz et al. 2023
46.205498	18.705033	Fauna	Bátaszék, Mérnöki telep M6 TO 56	BAM	14	1011	AlsOvis18	EN	Starčevo	6000-5500		humerus	adult	Ovis aries	Ovicaprids	domestic	herbivore	-20.725	5.90492	40.467	14.7754	3.19528	0.0610349	Blanz et al. 2023
46.205498	18.705033	Fauna	Bátaszék, Mérnöki telep M6 TO 56	BAM	14	613	AlsOvis13	EN	Starčevo	6000-5500		humerus	adult	Ovis aries	Ovicaprids	domestic	herbivore	-20.794	5.98092	39.114	14.1557	3.22365	0.0989399	Blanz et al. 2023
46.205498	18.705033	Fauna	Bátaszék, Mérnöki telep M6 TO 56	BAM	14	1460	AlsOvis15	EN	Starčevo	6000-5500		humerus	adult	Ovis aries	Ovicaprids	domestic	herbivore	-20.58	6.21892	35.4774	12.841	3.2233	0.109715	Blanz et al. 2023
46.205498	18.705033	Fauna	Bátaszék, Mérnöki telep M6 TO 56	BAM	14	1100	AlsOvis7	EN	Starčevo	6000-5500		humerus	adult	Ovis aries	Ovicaprids	domestic	herbivore	-20.967	6.58492	39.5287	14.4413	3.1934	0.10207	Blanz et al. 2023
46.205498	18.705033	Fauna	Bátaszék, Mérnöki telep M6 TO 56	BAM	14	698	AlsOvis4	EN	Starčevo	6000-5500		humerus	adult	Ovis aries	Ovicaprids	domestic	herbivore	-20.486	6.79292	39.9528	14.3642	3.24497	0.092891	Blanz et al. 2023
46.205498	18.705033	Fauna	Bátaszék, Mérnöki telep M6 TO 56	BAM	14	1100	AlsOvis1	EN	Starčevo	6000-5500		humerus	adult	Ovis aries	Ovicaprids	domestic	herbivore	-21.429	6.84792	39.955	14.6689	3.17775	0.085034	Blanz et al. 2023
46.205498	18.705033	Fauna	Bátaszék, Mérnöki telep M6 TO 56	BAM	14	632	AlsOvis8	EN	Starčevo	6000-5500		humerus	adult	Ovis aries	Ovicaprids	domestic	herbivore	-21.621	6.86092	32.6611	11.8501	3.21555	0.0661197	Blanz et al. 2023
46.205498	18.705033	Fauna	Bátaszék, Mérnöki telep M6 TO 56	BAM	14	619	AlsOvis6	EN	Starčevo	6000-5500		humerus	adult	Ovis aries	Ovicaprids	domestic	herbivore	-20.311	7.04292	40.2115	14.5562	3.22291	0.11267	Blanz et al. 2023
46.205498	18.705033	Fauna	Bátaszék, Mérnöki telep M6 TO 56	BAM	14	1460	AlsOvis9	EN	Starčevo	6000-5500		humerus	adult	Ovis aries	Ovicaprids	domestic	herbivore	-20.913	7.07892	39.6491	14.3917	3.21417	0.106256	Blanz et al. 2023
46.205498	18.705033	Fauna	Bátaszék, Mérnöki telep M6 TO 56	BAM	14	1460	AlsOvis12	EN	Starčevo	6000-5500		humerus	adult	Ovis aries	Ovicaprids	domestic	herbivore	-21.392	7.14792	39.4486	14.4232	3.19093	0.0944568	Blanz et al. 2023
46.205498	18.705033	Fauna	Bátaszék, Mérnöki telep M6 TO 56	BAM	14	757	AlsOvis17	EN	Starčevo	6000-5500		humerus	adult	Ovis aries	Ovicaprids	domestic	herbivore	-20.291	7.19192	39.2278	14.2466	3.21239	0.123585	Blanz et al. 2023
46.205498	18.705033	Fauna	Bátaszék, Mérnöki telep M6 TO 56	BAM	14	1460	AlsOvis10	EN	Starčevo	6000-5500		humerus	adult	Ovis aries	Ovicaprids	domestic	herbivore	-20.122	7.29692	41.5479	15.201	3.18878	0.11157	Blanz et al. 2023
46.205498	18.705033	Fauna	Bátaszék, Mérnöki telep M6 TO 56	BAM	14	1460	AlsOvis16	EN	Starčevo	6000-5500		humerus	adult	Ovis aries	Ovicaprids	domestic	herbivore	-20.803	7.37092	39.1438	14.1434	3.2289	0.103636	Blanz et al. 2023
46.205498	18.705033	Fauna	Bátaszék, Mérnöki telep M6 TO 56	BAM	14	1460	AlsOvis5	EN	Starčevo	6000-5500		humerus	adult	Ovis aries	Ovicaprids	domestic	herbivore	-19.949	7.44592	37.0797	13.624	3.17526	0.0656036	Blanz et al. 2023
46.205498	18.705033	Fauna	Bátaszék, Mérnöki telep M6 TO 56	BAM	14	1100	AlsSil4	EN	Starčevo	6000-5500		epihyale	NA	Silurus glanis	Fish	fish	fish	-19.125	9.46992	16.8666	6.12342	3.21351	0.0213183	Blanz et al. 2023
46.205498	18.705033	Fauna	Bátaszék, Mérnöki telep M6 TO 56	BAM	14	620	AlsSil5	EN	Starčevo	6000-5500		caudal vertebra	NA	Silurus glanis	Fish	fish	fish	-20.154	9.80764	36.4494	13.6118	3.12408	0.0210824	Blanz et al. 2023
46.205498	18.705033	Fauna	Bátaszék, Mérnöki telep M6 TO 56	BAM	14	710	AlsSil3	EN	Starčevo	6000-5500		premaxilla	NA	Silurus glanis	Fish	fish	fish	-21.769	10.1849	38.8493	14.3847	3.15086	0.0404662	Blanz et al. 2023
46.205498	18.705033	Fauna	Bátaszék, Mérnöki telep M6 TO 56	BAM	14	704	AlsSti1	EN	Starčevo	6000-5500		entopterygoideum	NA	Stizostedion lucioperca	Fish	fish	fish	-20.6386	8.24255	32.9044	12.003	3.19824	0.0275938	Blanz et al. 2023
46.205498	18.705033	Fauna	Bátaszék, Mérnöki telep M6 TO 56	BAM	14	632	AlsSusd1	EN	Starčevo	6000-5500		femur	subadult	Sus domesticus	Sus	domestic	omnivore	-21.411	6.04564	41.8174	15.1488	3.22051	0.0887134	Blanz et al. 2023
46.205498	18.705033	Fauna	Bátaszék, Mérnöki telep M6 TO 56	BAM	14	772	AlsSusd2	EN	Starčevo	6000-5500		femur	juvenile	Sus domesticus	Sus	domestic	omnivore	-20.423	6.09464	38.3061	14.0164	3.18845	0.0399628	Blanz et al. 2023
46.205498	18.705033	Fauna	Bátaszék, Mérnöki telep M6 TO 56	BAM	14	1515	AlsSusd4	EN	Starčevo	6000-5500		femur	juvenile	Sus domesticus	Sus	domestic	omnivore	-20.902	6.21564	38.6573	14.3983	3.13233	0.039667	Blanz et al. 2023
46.205498	18.705033	Fauna	Bátaszék, Mérnöki telep M6 TO 56	BAM	14	687	AlsSusd9	EN	Starčevo	6000-5500		femur	subadult	Sus domesticus	Sus	domestic	omnivore	-20.429	6.57164	40.4099	14.8236	3.18039	0.0826087	Blanz et al. 2023
46.205498	18.705033	Fauna	Bátaszék, Mérnöki telep M6 TO 56	BAM	14	687	AlsSusd12	EN	Starčevo	6000-5500		femur	subadult	Sus domesticus	Sus	domestic	omnivore	-20.324	6.57264	40.3649	14.5669	3.23284	0.080922	Blanz et al. 2023
46.205498	18.705033	Fauna	Bátaszék, Mérnöki telep M6 TO 56	BAM	14	1460	AlsSusd7	EN	Starčevo	6000-5500		femur	juvenile	Sus domesticus	Sus	domestic	omnivore	-19.564	6.88664	39.6403	14.4194	3.20728	0.0671053	Blanz et al. 2023
46.205498	18.705033	Fauna	Bátaszék, Mérnöki telep M6 TO 56	BAM	14	1460	AlsSusd11	EN	Starčevo	6000-5500		femur	juvenile	Sus domesticus	Sus	domestic	omnivore	-19.639	6.97664	37.5582	13.6563	3.20863	0.0401174	Blanz et al. 2023
46.205498	18.705033	Fauna	Bátaszék, Mérnöki telep M6 TO 56	BAM	14	1078	AlsSusd10	EN	Starčevo	6000-5500		femur	subadult	Sus domesticus	Sus	domestic	omnivore	-21.343	7.16564	40.6165	14.9564	3.16828	0.0475276	Blanz et al. 2023
46.205498	18.705033	Fauna	Bátaszék, Mérnöki telep M6 TO 56	BAM	14	1460	AlsSusd13	EN	Starčevo	6000-5500		femur	juvenile	Sus domesticus	Sus	domestic	omnivore	-21.848	7.26664	36.2146	13.0702	3.23258	0.0380247	Blanz et al. 2023
46.205498	18.705033	Fauna	Bátaszék, Mérnöki telep M6 TO 56	BAM	14	1062	AlsSusd6	EN	Starčevo	6000-5500		femur	juvenile	Sus domesticus	Sus	domestic	omnivore	-19.131	7.66964	38.7669	14.0683	3.21489	0.0569925	Blanz et al. 2023
46.205498	18.705033	Fauna	Bátaszék, Mérnöki telep M6 TO 56	BAM	14	1100	AlsSusd5	EN	Starčevo	6000-5500		femur	subadult	Sus domesticus	Sus	domestic	omnivore	-22.36	8.98264	41.0075	14.9279	3.20487	0.0578035	Blanz et al. 2023
46.205498	18.705033	Fauna	Bátaszék, Mérnöki telep M6 TO 56	BAM	14	1100	AlsSusd8	EN	Starčevo	6000-5500		femur	juvenile	Sus domesticus	Sus	domestic	omnivore	-20.434	9.15964	38.2549	13.9943	3.18919	0.0446257	Blanz et al. 2023
46.205498	18.705033	Fauna	Bátaszék, Mérnöki telep M6 TO 56	BAM	14	1358	AlsSuss7	EN	Starčevo	6000-5500		femur	juvenile	Sus scrofa	Sus	wild	omnivore	-21.6186	3.95155	28.1179	10.0157	3.27527	0.0392542	Blanz et al. 2023
46.205498	18.705033	Fauna	Bátaszék, Mérnöki telep M6 TO 56	BAM	14	1460	AlsSuss4	EN	Starčevo	6000-5500		femur	NA	Sus scrofa	Sus	wild	omnivore	-20.8456	4.91455	41.2783	14.8155	3.2505	0.0625997	Blanz et al. 2023
46.205498	18.705033	Fauna	Bátaszék, Mérnöki telep M6 TO 56	BAM	14	1078	AlsSuss18	EN	Starčevo	6000-5500		femur	matur	Sus scrofa	Sus	wild	omnivore	-20.69	5.37964	42.6425	15.4529	3.21943	0.112272	Blanz et al. 2023
46.205498	18.705033	Fauna	Bátaszék, Mérnöki telep M6 TO 56	BAM	14	1460	AlsSuss3	EN	Starčevo	6000-5500		femur	subadult	Sus scrofa	Sus	wild	omnivore	-20.7586	5.45055	40.2684	14.7808	3.17843	0.0735577	Blanz et al. 2023
46.205498	18.705033	Fauna	Bátaszék, Mérnöki telep M6 TO 56	BAM	14	1460	AlsSuss9	EN	Starčevo	6000-5500		femur	subadult	Sus scrofa	Sus	wild	omnivore	-21.0836	5.56755	17.6936	6.56932	3.14227	0.0409302	Blanz et al. 2023
46.205498	18.705033	Fauna	Bátaszék, Mérnöki telep M6 TO 56	BAM	14	1078	AlsSuss15	EN	Starčevo	6000-5500		femur	adult	Sus scrofa	Sus	wild	omnivore	-20.627	5.92564	34.0984	12.4446	3.19668	0.0300045	Blanz et al. 2023
46.205498	18.705033	Fauna	Bátaszék, Mérnöki telep M6 TO 56	BAM	14	704	AlsSuss8	EN	Starčevo	6000-5500		femur	adult	Sus scrofa	Sus	wild	omnivore	-20.3966	6.43655	26.5299	9.73453	3.17956	0.0372414	Blanz et al. 2023
46.205498	18.705033	Fauna	Bátaszék, Mérnöki telep M6 TO 56	BAM	14	1460	AlsSuss1	EN	Starčevo	6000-5500		femur	subadult	Sus scrofa	Sus	wild	omnivore	-21.4886	6.50455	40.3832	14.4603	3.25813	0.0804213	Blanz et al. 2023
46.205498	18.705033	Fauna	Bátaszék, Mérnöki telep M6 TO 56	BAM	14	708	AlsSuss19	EN	Starčevo	6000-5500		femur	subadult	Sus scrofa	Sus	wild	omnivore	-21.846	6.70764	41.9797	15.1383	3.23526	0.0924939	Blanz et al. 2023
46.205498	18.705033	Fauna	Bátaszék, Mérnöki telep M6 TO 56	BAM	14	1011	AlsSuss2	EN	Starčevo	6000-5500		femur	adult	Sus scrofa	Sus	wild	omnivore	-21.5346	6.99155	27.8559	10.0269	3.24114	0.0421101	Blanz et al. 2023
46.205498	18.705033	Fauna	Bátaszék, Mérnöki telep M6 TO 56	BAM	14	1373	AlsSuss13	EN	Starčevo	6000-5500		femur	subadult	Sus scrofa	Sus	wild	omnivore	-20.886	7.14764	40.4905	14.9396	3.16199	0.0807217	Blanz et al. 2023
46.205498	18.705033	Fauna	Bátaszék, Mérnöki telep M6 TO 56	BAM	14	687	AlsSuss16	EN	Starčevo	6000-5500		femur	subadult	Sus scrofa	Sus	wild	omnivore	-20.686	7.26564	40.3831	14.7109	3.20263	0.0910781	Blanz et al. 2023
46.205498	18.705033	Fauna	Bátaszék, Mérnöki telep M6 TO 56	BAM	14	1387	AlsSuss5	EN	Starčevo	6000-5500		femur	adult	Sus scrofa	Sus	wild	omnivore	-19.8906	7.28155	41.5442	15.1136	3.20693	0.0800187	Blanz et al. 2023
46.205498	18.705033	Fauna	Bátaszék, Mérnöki telep M6 TO 56	BAM	14	605	AlsSuss17	EN	Starčevo	6000-5500		femur	subadult	Sus scrofa	Sus	wild	omnivore	-21.337	7.41364	40.8628	14.6604	3.25184	0.0968825	Blanz et al. 2023
46.205498	18.705033	Fauna	Bátaszék, Mérnöki telep M6 TO 56	BAM	14	1460	AlsSuss14	EN	Starčevo	6000-5500		femur	juvenile	Sus scrofa	Sus	wild	omnivore	-21.368	7.44464	35.849	13.2122	3.16554	0.0252918	Blanz et al. 2023
46.205498	18.705033	Fauna	Bátaszék, Mérnöki telep M6 TO 56	BAM	14	1460	AlsSuss11	EN	Starčevo	6000-5500		femur	juvenile	Sus scrofa	Sus	wild	omnivore	-21.47	7.76164	24.8116	9.46226	3.05919	0.01133	Blanz et al. 2023
46.205498	18.705033	Fauna	Bátaszék, Mérnöki telep M6 TO 56	BAM	14	1240	AlsSuss10	EN	Starčevo	6000-5500		femur	adult	Sus scrofa	Sus	wild	omnivore	-20.725	7.81764	40.4038	14.6821	3.21055	0.0867052	Blanz et al. 2023
46.205498	18.705033	Fauna	Bátaszék, Mérnöki telep M6 TO 56	BAM	14	1090-1094	AlsSuss6	EN	Starčevo	6000-5500		femur	NA	Sus scrofa	Sus	wild	omnivore	-22.1066	8.27055	33.24	12.1787	3.18425	0.0190658	Blanz et al. 2023
46.205498	18.705033	Fauna	Bátaszék, Mérnöki telep M6 TO 56	BAM	14	1460	AlsSuss12	EN	Starčevo	6000-5500		femur	NA	Sus scrofa	Sus	wild	omnivore	-21.949	8.59264	41.0968	14.9012	3.21761	0.068854	Blanz et al. 2023
46.205498	18.705033	Fauna	Bátaszék, Mérnöki telep M6 TO 56	BAM	14	673	AlsVul1	EN	Starčevo	6000-5500		humerus	NA	Vulpes vulpes	Vulpes	wild	carnivore	-20.352	7.69964	31.4261	11.379	3.22207	0.0266215	Blanz et al. 2023
46.205498	18.705033	Fauna	Bátaszék, Mérnöki telep M6 TO 56	BAM	14	1515	AlsVul2	EN	Starčevo	6000-5500		humerus	NA	Vulpes vulpes	Vulpes	wild	carnivore	-18.929	7.87164	33.4143	12.1699	3.20326	0.130279	Blanz et al. 2023
47.2036	21.5299	Fauna	Berettyóújfalu-Morotva-liget	BEM	47	Obj 16/Str 16	624	MN	ALBK	5500-5000	5300-5000	Bone	NA	Bos promigenius	Bos	wild	herbivore	-21.8	7.1	_	_	_		Gamarra et al. 2018, S1 Table
47.2036	21.5299	Fauna	Berettyóújfalu-Morotva-liget	BEM	47	Obj 16/Str 16	625	MN	ALBK	5500-5000	5300-5000	Bone	NA	Bos taurus	Bos	domestic	herbivore	-19.4	8.9	_	_	_		Gamarra et al. 2018, S1 Table
47.5249	21.5861	Fauna	Debrecen-Tócópart, Erdőalja	DETE	46	Obj 304/Str749	632	MN	ALBK	5500-5000	-	Bone	NA	Bos taurus	Bos	domestic	herbivore	-19.8	9.4	_	_	_		Gamarra et al. 2018, S1 Table
47.1345	20.2124	Fauna	Szolnok-Szanda	SzS	38	Grave 8	635	EN	Körös	6000-5500	5840-5490	Bone	NA	Bos taurus	Bos	domestic	herbivore	-20.1	6.1	_	_	_		Gamarra et al. 2018, S1 Table
47.1345	20.2124	Fauna	Szolnok-Szanda	SzS	38	Grave 7	633	EN	Körös	6000-5500	5840-5490	Bone	NA	Bos taurus	Bos	domestic	herbivore	-21.2	6.8	_	_	_		Gamarra et al. 2018, S1 Table
47.1345	20.2124	Fauna	Szolnok-Szanda	SzS	38	Grave 8	634	EN	Körös	6000-5500	5840-5490	Bone	NA	Bos taurus	Bos	domestic	herbivore	-20.8	7.1	_	_	_		Gamarra et al. 2018, S1 Table
47.2036	21.5299	Fauna	Berettyóújfalu-Morotva-liget	BEM	47	Obj 16/Str 16	628	MN	ALBK	5500-5000	5300-5000	Bone	NA	Capreolus capreolus	Cervidae	wild	herbivore	-21	6.1	_	_	_		Gamarra et al. 2018, S1 Table
47.2036	21.5299	Fauna	Berettyóújfalu-Morotva-liget	BEM	47	Obj 16/Str 16	626	MN	ALBK	5500-5000	5300-5000	Bone	NA	Equus asinus	Equus		herbivore	-20.7	6.4	_	_	_		Gamarra et al. 2018, S1 Table
47.2036	21.5299	Fauna	Berettyóújfalu-Morotva-liget	BEM	47	Obj 16/Str 16	627	MN	ALBK	5500-5000	5300-5000	Bone	NA	Equus asinus	Equus		herbivore	-21	7.5	_	_	_		Gamarra et al. 2018, S1 Table
47.2036	21.5299	Fauna	Berettyóújfalu-Morotva-liget	BEM	47	Obj 16/Str 16	630	MN	ALBK	5500-5000	5300-5000	Bone	NA	Ovicaprids	Ovicaprids	domestic	herbivore	-20.8	7	_	_	_		Gamarra et al. 2018, S1 Table
47.1345	20.2124	Fauna	Szolnok-Szanda	SzS	38	Grave 8	637	EN	Körös	6000-5500	5840-5490	Bone	NA	Ovicaprids	Ovicaprids	domestic	herbivore	-20.1	6	_	_	_		Gamarra et al. 2018, S1 Table
47.1345	20.2124	Fauna	Szolnok-Szanda	SzS	38	Grave 1	639	EN	Körös	6000-5500	5840-5490	Bone	NA	Ovicaprids	Ovicaprids	domestic	herbivore	-20.3	6.3	_	_	_		Gamarra et al. 2018, S1 Table
47.1345	20.2124	Fauna	Szolnok-Szanda	SzS	38	Grave 8	638	EN	Körös	6000-5500	5840-5490	Bone	NA	Ovicaprids	Ovicaprids	domestic	herbivore	-21	6.4	_	_	_		Gamarra et al. 2018, S1 Table
47.1345	20.2124	Fauna	Szolnok-Szanda	SzS	38	Grave 6	640	EN	Körös	6000-5500	5840-5490	Bone	NA	Ovicaprids	Ovicaprids	domestic	herbivore	-20.1	6.5	_	_	_		Gamarra et al. 2018, S1 Table
47.2036	21.5299	Fauna	Berettyóújfalu-Morotva-liget	BEM	47	Obj 16/Str 16	629	MN	ALBK	5500-5000	5300-5000	Bone	NA	Sus domesticus	Sus	domestic	omnivore	-20.4	5.7	_	_	_		Gamarra et al. 2018, S1 Table
47.5249	21.5861	Fauna	Debrecen-Tócópart, Erdőalja	DETE	46	Obj 304/Str749	631	MN	ALBK	5500-5000	-	Bone	NA	Sus domesticus	Sus	domestic	omnivore	-20.8	9.5	_	_	_		Gamarra et al. 2018, S1 Table
47.1345	20.2124	Fauna	Szolnok-Szanda	SzS	38	Grave 4	636	EN	Körös	6000-5500	5840-5490	Bone	NA	Sus domesticus	Sus	domestic	omnivore	-20.4	6	_	_	_		Gamarra et al. 2018, S1 Table
47.1887	20.0048	Fauna	Abony 36	ABO	39	GHP-AB-F2	YL-079	Chalco	Protoboleraz	3700-3500	3700-3500	Long bone	NA	Bos taurus	Bos	domestic	herbivore	-19.97	7.73	38.5	13.9	3.2		Giblin & Yerkes 2016, Suppl. Tab. 2
47.1887	20.0048	Fauna	Abony 36	ABO	39	GHP-AB-F1	YL-078	Chalco	Protoboleraz	3700-3500	3700-3500	Epiphesis	NA	Bos taurus	Bos	domestic	herbivore	-20.04	8.7	32.6	11.6	3.3		Giblin & Yerkes 2016, Suppl. Tab. 2
47.1887	20.0048	Fauna	Abony 36	ABO	39	GHP-AB-F3	YL-080	Chalco	Protoboleraz	3700-3500	3700-3500	Carpal/tarsal	NA	Bos taurus	Bos	domestic	herbivore	-20.14	9.03	30.1	10.8	3.2		Giblin & Yerkes 2016, Suppl. Tab. 2
47.8639	21.1308	Fauna	Polgár-Piócási-dűlő	POPI	60	GHP-PP-F1	YL-001	MN	ALBK	5500-5000	5600/5500-4900/4802	Rib	NA	Bos taurus	Bos	domestic	herbivore	-20.76	7.72	34.8	12.5	3.2		Giblin & Yerkes 2016, Suppl. Tab. 2
47.8639	21.1308	Fauna	Polgár-Piócási-dűlő	POPI	60	GHP-PP-F2	YL-002	MN	ALBK	5500-5000	5600/5500-4900/4803	Alveolar bone	NA	Bos taurus	Bos	domestic	herbivore	-21.45	7.88	33.3	12	3.2		Giblin & Yerkes 2016, Suppl. Tab. 2
46.9234	21.2469	Fauna	Vésztő-Bikeri	VES	34	GHP-VB-F3	YL-090	Chalco	Tiszapolgár	4500-4000	4455-4079	Long bone	NA	Bos taurus	Bos	domestic	herbivore	-20.07	7.82	30.6	11	3.2		Giblin & Yerkes 2016, Suppl. Tab. 2
46.9234	21.2469	Fauna	Vésztő-Bikeri	VES	34	GHP-VB-F2	YL-089	Chalco	Tiszapolgár	4500-4000	4455-4079	Long bone	NA	Bos taurus	Bos	domestic	herbivore	-20.7	8.43	31.7	11.4	3.3		Giblin & Yerkes 2016, Suppl. Tab. 2
46.9234	21.2469	Fauna	Vésztő-Bikeri	VES	34	GHP-VB-F26	YL-113	Chalco	Tiszapolgár	4500-4000	4455-4079	Tibia	NA	Canis familiaris	Canis	domestic	carnivore	-21.31	8.21	31.8	11.4	3.3		Giblin & Yerkes 2016, Suppl. Tab. 2
47.1887	20.0048	Fauna	Abony 36	ABO	39	GHP-AB-F10	YL-087	Chalco	Protoboleraz	3700-3500	3700-3500	Long bone	NA	Cervus elaphus	Cervidae	wild	herbivore	-19.79	5.6	31.8	11.4	3.3		Giblin & Yerkes 2016, Suppl. Tab. 2
47.8639	21.1308	Fauna	Polgár-Piócási-dűlő	POPI	60	GHP-PP-F14	YL-076	MN	ALBK	5500-5000	5600/5500-4900/4800	Long bone	NA	Cervus elaphus	Cervidae	wild	herbivore	-20.56	6.12	38.8	14.1	3.2		Giblin & Yerkes 2016, Suppl. Tab. 2
47.8639	21.1308	Fauna	Polgár-Piócási-dűlő	POPI	60	GHP-PP-F15	YL-077	MN	ALBK	5500-5000	5600/5500-4900/4804	Long bone	NA	Cervus elaphus	Cervidae	wild	herbivore	-18.99	8.95	35.3	12.8	3.2		Giblin & Yerkes 2016, Suppl. Tab. 2
46.9234	21.2469	Fauna	Vésztő-Bikeri	VES	34	GHP-VB-F17	YL-104	Chalco	Tiszapolgár	4500-4000	4455-4079	Phalanx	NA	Cervus elaphus	Cervidae	wild	herbivore	-20.37	4.84	35.7	12.9	3.2		Giblin & Yerkes 2016, Suppl. Tab. 2
46.9234	21.2469	Fauna	Vésztő-Bikeri	VES	34	GHP-VB-F16	YL-103	Chalco	Tiszapolgár	4500-4000	4455-4079	Long bone	NA	Cervus elaphus	Cervidae	wild	herbivore	-21.07	6.39	30.4	10.8	3.3		Giblin & Yerkes 2016, Suppl. Tab. 2
47.1887	20.0048	Fauna	Abony 36	ABO	39	GHP-AB-F7	YL-084	Chalco	Protoboleraz	3700-3500	3700-3500	Long bone	NA	Ovicaprids	Ovicaprids	domestic	herbivore	-20.24	8.29	35.8	12.8	3.3		Giblin & Yerkes 2016, Suppl. Tab. 2
47.1887	20.0048	Fauna	Abony 36	ABO	39	GHP-AB-F8	YL-085	Chalco	Protoboleraz	3700-3500	3700-3500	Alveolar bone	NA	Ovicaprids	Ovicaprids	domestic	herbivore	-19.08	8.46	37	13.3	3.2		Giblin & Yerkes 2016, Suppl. Tab. 2
46.9234	21.2469	Fauna	Vésztő-Bikeri	VES	34	GHP-VB-F11	YL-098	Chalco	Tiszapolgár	4500-4000	4455-4079	Long bone	NA	Ovicaprids	Ovicaprids	domestic	herbivore	-20.34	9.43	34.1	12.2	3.3		Giblin & Yerkes 2016, Suppl. Tab. 2
46.9234	21.2469	Fauna	Vésztő-Bikeri	VES	34	GHP-VB-F23	YL-110	Chalco	Tiszapolgár	4500-4000	4455-4079	Pelvis	NA	Rodentia	Rodentia	wild	herbivore	-22.33	5.81	38.2	13.7	3.3		Giblin & Yerkes 2016, Suppl. Tab. 2
46.9234	21.2469	Fauna	Vésztő-Bikeri	VES	34	GHP-VB-F22	YL-109	Chalco	Tiszapolgár	4500-4000	4455-4079	Pelvis	NA	Rodentia	Rodentia	wild	herbivore	-20.24	7.15	36.6	13.1	3.2		Giblin & Yerkes 2016, Suppl. Tab. 2
47.1887	20.0048	Fauna	Abony 36	ABO	39	GHP-AB-F6	YL-083	Chalco	Protoboleraz	3700-3500	3700-3500	Carpal/tarsal	NA	Sus domesticus	Sus	domestic	omnivore	-21.06	8.47	30.4	10.9	3.3		Giblin & Yerkes 2016, Suppl. Tab. 2
47.1887	20.0048	Fauna	Abony 36	ABO	39	GHP-AB-F4	YL-081	Chalco	Protoboleraz	3700-3500	3700-3500	Rib	NA	Sus domesticus	Sus	domestic	omnivore	-21.08	8.66	37.8	13.7	3.2		Giblin & Yerkes 2016, Suppl. Tab. 2
47.1887	20.0048	Fauna	Abony 36	ABO	39	GHP-AB-F5	YL-082	Chalco	Protoboleraz	3700-3500	3700-3500	Long bone	NA	Sus domesticus	Sus	domestic	omnivore	-21.42	9.14	35.3	12.7	3.2		Giblin & Yerkes 2016, Suppl. Tab. 2
47.8639	21.1308	Fauna	Polgár-Piócási-dűlő	POPI	60	GHP-PP-F3	YL-003	MN	ALBK	5500-5000	5600/5500-4900/4801	Bone	NA	Sus domesticus	Sus	domestic	omnivore	-20.46	7.18	30.2	10.8	3.3		Giblin & Yerkes 2016, Suppl. Tab. 2
46.9234	21.2469	Fauna	Vésztő-Bikeri	VES	34	GHP-VB-F6	YL-093	Chalco	Tiszapolgár	4500-4000	4455-4079	Pelvis	NA	Sus domesticus	Sus	domestic	omnivore	-19.9	7.54	33.9	12.1	3.3		Giblin & Yerkes 2016, Suppl. Tab. 2
46.9234	21.2469	Fauna	Vésztő-Bikeri	VES	34	GHP-VB-F7	YL-094	Chalco	Tiszapolgár	4500-4000	4455-4079	Metatarsal	NA	Sus domesticus	Sus	domestic	omnivore	-20.04	8.06	30.5	10.9	3.3		Giblin & Yerkes 2016, Suppl. Tab. 2
46.9234	21.2469	Fauna	Vésztő-Bikeri	VES	34	GHP-VB-F5	YL-092	Chalco	Tiszapolgár	4500-4000	4455-4079	Rib	NA	Sus domesticus	Sus	domestic	omnivore	-19.94	8.85	32.2	11.5	3.3		Giblin & Yerkes 2016, Suppl. Tab. 2
47.8639	21.1308	Fauna	Polgár-Piócási-dűlő	POPI	60	GHP-PP-F8	YL-070	MN	ALBK	5500-5000	5600/5500-4900/4800	Long bone	NA	Sus scrofa	Sus	domestic	omnivore	-20.48	6.75	31.9	11.6	3.2		Giblin & Yerkes 2016, Suppl. Tab. 2
45.4609	18.8171	Fauna	Klisa	KLI	23	KL 6	Kl.6.3.	EN	Starčevo	6000-5500	6200–5200	Maxillar	NA	Bos taurus	Bos	domestic	herbivore	-20.8	6	30.6	11.2	3.2		Jovanović et al. 2018, online ressource 2
45.4609	18.8171	Fauna	Klisa	KLI	23	KL 6	Kl.6.2.	EN	Starčevo	6000-5500	6200–5200	Tibia	NA	Canis	Canis	NA	carnivore	-18.8	10.3	40.9	15	3.2		Jovanović et al. 2018, online ressource 2
45.4609	18.8171	Fauna	Klisa	KLI	23	KL 10a	Kl.10a.3	EN	Starčevo	6000-5500	6200–5200	Mandible	NA	Ovicaprids	Ovicaprids	domestic	herbivore	-20.3	5.3	36.6	13.6	3.1		Jovanović et al. 2018, online ressource 2
45.4609	18.8171	Fauna	Klisa	KLI	23	KL 10a	Kl.10a.4	EN	Starčevo	6000-5500	6200–5200	Humerus	NA	Ovis aries	Ovicaprids	domestic	herbivore	-20.4	6	36.7	13.5	3.2		Jovanović et al. 2018, online ressource 2
45.4609	18.8171	Fauna	Klisa	KLI	23	KL 8	Kl.8.2.	EN	Starčevo	6000-5500	6200–5200	Molar	NA	Sus	Sus		omnivore	-20.1	8.3	36.2	13.1	3.2		Jovanović et al. 2018, online ressource 2
46.806042	17.778991	Fauna	Balatonszemes Bagódomb	BAB	7	621	BAB18	MN	TLBK	5500-5000			NA	Bos	Bos	domestic	herbivore	-21.21	7.03	38.33	14.3	3.13	5.06	This study
46.205498	18.705033	Fauna	Bátaszék, Mérnöki telep M6 TO 56	BAM	14	Obj. 605	BAMT2	EN	Starčevo	6000-5500			NA	Bos	Bos	no_data	herbivore	-20.5767	6.06567	42.2332	15.4032	3.19885	2.27	This study
46.205498	18.705033	Fauna	Bátaszék, Mérnöki telep M6 TO 56	BAM	14	Obj. 1078	BAMT8	EN	Starčevo	6000-5500			NA	Bos	Bos	no_data	herbivore	-20.8616	6.6958	45.5672	16.5645	3.20934	5.75	This study
46.205498	18.705033	Fauna	Bátaszék, Mérnöki telep M6 TO 56	BAM	14	Obj. 721	BAMT4	EN	Starčevo	6000-5500			NA	Bos	Bos	no_data	herbivore	-20.0853	7.09767	38.4189	14.0014	3.20142	2.26	This study
45.996037	18.581007	Fauna	Lánycsók, Csata-alja M6 116	M6-116	19	Grab 195	M6-116T6	EN	Starčevo	6000-5500			NA	Bos	Bos	no_data	herbivore	-20.7893	6.5266	31.0572	11.3732	3.18585	2.83	This study
45.996037	18.581007	Fauna	Lánycsók, Csata-alja M6 116	M6-116	19	Grab 71	M6-116T1	EN	Starčevo	6000-5500			NA	Bos	Bos	no_data	herbivore	-20.3032	7.09683	41.693	15.3744	3.16382	6.98	This study
46.204874	18.700398	Fauna	Bátaszák-Lajvér	BAL	15		BALT05	LN	Lengyel	4900-4400			adult	Bos primigenius	Bos	no_data	herbivore	-19.4173	7.46953			3.16594		This study
46.742596	18.960856	Fauna	Bölcske Gyürüsvölgy	BOVO	10		BÖVÖ23	MN	TLBK	5500-5000			NA	Bos primigenius	Bos	no_data	herbivore	-20.29	7.6	42.445	15.035	3.3	1.01	This study
47.638675	17.364529	Fauna	Kóny 85 Enese	KON	1		KON13	MN	TLBK	5500-5000			adult	Bos primigenius	Bos	no_data	herbivore	-19.76	7.05	35.69	12.86	3.24	1.01	This study
46.267642	20.344234	Fauna	Maroslele-Pana	MAPA	30	Obj. 0085 Snr. 0091	MAPAT10	EN	Körös	6000-5500			NA	Bos primigenius	Bos	no_data	herbivore	-20.8534	6.72235	28.182	10.0732	3.26401	1.04	This study
46.025843	18.3227	Fauna	Szemely-Hegyes	SZEH	17		SZEH28	MN	TLBK	5500-5000			NA	Bos primigenius	Bos	no_data	herbivore	-20.75	8.04	42.24	15.79	3.12	3.09	This study
46.025843	18.3227	Fauna	Szemely-Hegyes	SZEH	17		SZEH14	MN	TLBK	5500-5000			subadult	Bos primigenius	Bos	no_data	herbivore	-20.68	8.44	45.73	17.01	3.14	6.26	This study
46.025843	18.3227	Fauna	Szemely-Hegyes	SZEH	17		SZEH18	MN	TLBK	5500-5000			adult	Bos primigenius	Bos	no_data	herbivore	-20.11	9.33	40.75	15.05	3.16	1.36	This study
46.007396	18.624077	Fauna	Lánycsók, Gata-Csatola M6 B67 (Starčevo)	LGCS	18	Obj. 6536/1658	LGCST5	EN	Starčevo	6000-5500			NA	Bos primigenius taurus	Bos	no_data	herbivore	-20.4539	6.2029	39.197	14.2529	3.20845	1.64	This study
46.007396	18.624077	Fauna	Lánycsók, Gata-Csatola M6 B67 (Starčevo)	LGCS	18	Obj. 6529/1658	LGCST4	EN	Starčevo	6000-5500			NA	Bos primigenius taurus	Bos	no_data	herbivore	-19.7414	6.65162	32.5265	11.7319	3.23465	2.2	This study
46.007396	18.624077	Fauna	Lánycsók, Gata-Csatola M6 B67 (Starčevo)	LGCS	18	Obj. 7410/1654	LGCST9	EN	Starčevo	6000-5500			NA	Bos primigenius taurus	Bos	no_data	herbivore	-20.05	7.07189	36.9631	13.5092	3.19216	1.1	This study
47.19	20	Fauna	Abony	ABO	39	-	ABO24	MN	Szakálhát	4900-4800	-		subadult?	Bos taurus	Bos	domestic	herbivore	-20.65	7.74	40.59	14.92	3.17	1.33	This study
47.19	20	Fauna	Abony	ABO	39	-	ABO28	MN	Szakálhát	4900-4800	-		subadult?	Bos taurus	Bos	domestic	herbivore	-18.93	8.02	42.23	15.49	3.18	5.62	This study
46.204102	18.722499	Fauna	Alsónyék elkerülö 2. lh.	ALE	16	-	ALET07	MN	Sopot	5000-4800			NA	Bos taurus	Bos	domestic	herbivore	-20.7524	6.65056			3.20575		This study
46.204102	18.722499	Fauna	Alsónyék elkerülö 2. lh.	ALE	16	-	ALET09	MN	Sopot	5000-4800			adult	Bos taurus	Bos	domestic	herbivore	-20.2011	7.21912			3.1993		This study
46.806042	17.778991	Fauna	Balatonszemes Bagódomb	BAB	7	592	BAB16	MN	TLBK	5500-5000			NA	Bos taurus	Bos	domestic	herbivore	-21.01	6.42	41.625	15	3.37	2.38	This study
46.806042	17.778991	Fauna	Balatonszemes Bagódomb	BAB	7	20	BAB13	MN	TLBK	5500-5000			NA	Bos taurus	Bos	domestic	herbivore	-20.89	7.1	43.62	15.92	3.2	1.63	This study
46.806042	17.778991	Fauna	Balatonszemes Bagódomb	BAB	7	22	BAB14	MN	TLBK	5500-5000			NA	Bos taurus	Bos	domestic	herbivore	-20.12	7.21	33.04	12.04	3.2	1.86	This study
46.806042	17.778991	Fauna	Balatonszemes Bagódomb	BAB	7	19	BAB09	MN	TLBK	5500-5000			NA	Bos taurus	Bos	domestic	herbivore	-20.04	7.29	43.94	16.04	3.19	2.4	This study
47.23	21.53	Fauna	Berettyóújfalu-Nagy-Bócs dűlő	BENA	42		BENA17	EN	Körös	6000-5500			NA	Bos taurus	Bos	domestic	herbivore	-20.51	7.94	43.4656	16.1627	3.14	3.33	This study
47.23	21.53	Fauna	Berettyóújfalu-Nagy-Bócs dűlő	BENA	42		BENA16	MN	Esztár	5500-5000			juvenile	Bos taurus	Bos	domestic	herbivore	-18.28	9.25	43.4056	15.9829	3.17	3.3	This study
46.742596	18.960856	Fauna	Bölcske Gyürüsvölgy	BOVO	10		BÖVÖ07	MN	TLBK	5500-5000			adult	Bos taurus	Bos	domestic	herbivore	-19.72	6.12	43.18	16.095	3.13	3.14	This study
46.742596	18.960856	Fauna	Bölcske Gyürüsvölgy	BOVO	10		BÖVÖ13	MN	TLBK	5500-5000			NA	Bos taurus	Bos	domestic	herbivore	-19.63	6.24	43.16	15.785	3.19	1.35	This study
46.742596	18.960856	Fauna	Bölcske Gyürüsvölgy	BOVO	10		BÖVÖ15	MN	TLBK	5500-5000			subadult	Bos taurus	Bos	domestic	herbivore	-19.19	6.49	44.795	16.425	3.18	2.5	This study
46.742596	18.960856	Fauna	Bölcske Gyürüsvölgy	BOVO	10		BÖVÖ09	MN	TLBK	5500-5000			NA	Bos taurus	Bos	domestic	herbivore	-19.74	6.61	39.63	14.75	3.13	2.66	This study
46.742596	18.960856	Fauna	Bölcske Gyürüsvölgy	BOVO	10		BÖVÖ06	MN	TLBK	5500-5000			adult	Bos taurus	Bos	domestic	herbivore	-18.71	7.21	41.655	15.135	3.21	2.36	This study
46.742596	18.960856	Fauna	Bölcske Gyürüsvölgy	BOVO	10		BÖVÖ11	MN	TLBK	5500-5000			adult	Bos taurus	Bos	domestic	herbivore	-19.45	7.32	39.305	14.38	3.19	1.24	This study
46.742596	18.960856	Fauna	Bölcske Gyürüsvölgy	BOVO	10		BÖVÖ14	MN	TLBK	5500-5000			juvenile	Bos taurus	Bos	domestic	herbivore	-18.65	8.52	39.71	14.75	3.14	2.61	This study
46.742596	18.960856	Fauna	Bölcske Gyürüsvölgy	BOVO	10		BÖVÖ12	MN	TLBK	5500-5000			adult	Bos taurus	Bos	domestic	herbivore	-20.01	8.64	39.905	14.53	3.2	1.54	This study
46.742596	18.960856	Fauna	Bölcske Gyürüsvölgy	BOVO	10		BÖVÖ08	MN	TLBK	5500-5000			NA	Bos taurus	Bos	domestic	herbivore	-18.57	8.69	38.55	14.2	3.17	1.32	This study
47.43186	19.025929	Fauna	Budakeszi 8. lh. Szőlőskert-Tangazdaság	BUD	4	Obj. 0181	BUDT1	MN	TLBK	5500-5000			NA	Bos taurus	Bos	domestic	herbivore	-20.2001	6.25112	29.5635	10.5917	3.25639	1.42	This study
47.43186	19.025929	Fauna	Budakeszi 8. lh. Szőlőskert-Tangazdaság	BUD	4	Obj. 0241	BUDT7	MN	TLBK	5500-5000			NA	Bos taurus	Bos	domestic	herbivore	-19.9152	8.43949	40.7856	14.8177	3.21123	2.47	This study
47.510621	18.616927	Fauna	Csabdi Télizöldes	CSAT	2		CSATT01	LN	Lengyel	4900-4400			NA	Bos taurus	Bos	domestic	herbivore	-21.1335	5.56401			3.12234		This study
46.21	20.23	Fauna	Deszk, 1. sz. olajkút (Körös)	DES	29	Segment IV. Obj. 8	DOT6	EN	Körös	6000-5500			NA	Bos taurus	Bos	domestic	herbivore	-20.7092	7.37632	41.1716	14.4818	3.31681	1.1	This study
46.21	20.23	Fauna	Deszk, 1. sz. olajkút (Körös)	DES	29	Segment IV.	DOT2	EN	Körös	6000-5500			NA	Bos taurus	Bos	domestic	herbivore	-19.8258	8.05869	31.9524	11.5705	3.22184	6.897	This study
47.019384	17.962425	Fauna	Felsőörs-Bárókert	FEB	6		FEBT01	LN	Lengyel	4900-4400			NA	Bos taurus	Bos	domestic	herbivore	-20.4787	5.27812			3.14037		This study
48.41	21.17	Fauna	Garadna- Elkerülö	GAEL	68		GAEL23	MN	ALBK	5500-5000			subadult	Bos taurus	Bos	domestic	herbivore	-20.94	5.12	24.03	8.585	3.026	1.91	This study
48.41	21.17	Fauna	Garadna- Elkerülö	GAEL	68		GAEL22	MN	ALBK	5500-5000			juvenile	Bos taurus	Bos	domestic	herbivore	-20.5	8.36	43.79	15.98	3.2	5.28	This study
46.6961	19.032819	Fauna	Harta-Gátőrház	HARG	11		HARG10	MN	TLBK	5500-5000			adult	Bos taurus	Bos	domestic	herbivore	-20.12	5.73	42.305	15.635	3.16	1.82	This study
46.6961	19.032819	Fauna	Harta-Gátőrház	HARG	11		HARG7	MN	TLBK	5500-5000			NA	Bos taurus	Bos	domestic	herbivore	-20.71	5.9	41.025	14.765	3.24	1.25	This study
46.6961	19.032819	Fauna	Harta-Gátőrház	HARG	11		HARG13	MN	TLBK	5500-5000			subadult	Bos taurus	Bos	domestic	herbivore	-20.14	7.45	39.865	14.49	3.21	3.52	This study
46.6961	19.032819	Fauna	Harta-Gátőrház	HARG	11		HARG14	MN	TLBK	5500-5000			subadult?	Bos taurus	Bos	domestic	herbivore	-21.36	8.88	40.39	14.43	3.26	1.19	This study
47.638675	17.364529	Fauna	Kóny 85 Enese	KON	1		KON11	MN	TLBK	5500-5000			adult	Bos taurus	Bos	domestic	herbivore	-19.78	6.71	41.795	15.365	3.17	6.33	This study
47.638675	17.364529	Fauna	Kóny 85 Enese	KON	1		KON15	MN	TLBK	5500-5000			NA	Bos taurus	Bos	domestic	herbivore	-21.45	8.78	40.47	14.625	3.23	1.55	This study
46.267642	20.344234	Fauna	Maroslele-Pana	MAPA	30	Obj. 0085 Snr. 0091	MAPAT4	EN	Körös	6000-5500			NA	Bos taurus	Bos	domestic	herbivore	-19.6234	6.79106	29.4569	10.5858	3.24645	1.9	This study
47.8	20.69	Fauna	Mezökeresztes-Cethalom	MECE	66		MECE18	MN	ALBK	5500-5000			NA	Bos taurus	Bos	domestic	herbivore	-20.14	6.89	45.8058	17.1104	3.13	6.36	This study
47.8	20.69	Fauna	Mezökeresztes-Cethalom	MECE	66	a	MECE16	MN	ALBK	5500-5000			adult	Bos taurus	Bos	domestic	herbivore	-19.57	7.76	44.5098	16.6943	3.11	4.03	This study
47.8	20.69	Fauna	Mezökeresztes-Cethalom	MECE	66		MECE20	MN	ALBK	5500-5000			NA	Bos taurus	Bos	domestic	herbivore	-20.47	7.89	40.0601	14.3476	3.26	1.29	This study
47.8	20.69	Fauna	Mezökeresztes-Cethalom	MECE	66		MECE21	MN	ALBK	5500-5000			subadult?	Bos taurus	Bos	domestic	herbivore	-20.21	9.39	44.6182	16.8377	3.1	3.31	This study
46.214318	18.651002	Fauna	Mórágy Tűzkődomb B1	MORT	13		MORTT06	LN	Lengyel	4900-4400			NA	Bos taurus	Bos	domestic	herbivore	-20.4344	5.40524			3.11447		This study
46.214318	18.651002	Fauna	Mórágy Tűzkődomb B1	MORT	13		MORTT04	LN	Lengyel	4900-4400			NA	Bos taurus	Bos	domestic	herbivore	-20.6342	5.89967			3.1502		This study
46.214318	18.651002	Fauna	Mórágy Tűzkődomb B1	MORT	13		MORTT02	LN	Lengyel	4900-4400			NA	Bos taurus	Bos	domestic	herbivore	-20.3375	5.99614			3.12261		This study
46.025843	18.3227	Fauna	Szemely-Hegyes	SZEH	17		SZEH19	MN	TLBK	5500-5000			adult	Bos taurus	Bos	domestic	herbivore	-20.61	7.76	41.22	15.3	3.14	1.39	This study
46.025843	18.3227	Fauna	Szemely-Hegyes	SZEH	17		SZEH13	MN	TLBK	5500-5000			NA	Bos taurus	Bos	domestic	herbivore	-20.34	7.78	46.19	17.38	3.1	6.08	This study
46.025843	18.3227	Fauna	Szemely-Hegyes	SZEH	17		SZEH23	MN	TLBK	5500-5000			NA	Bos taurus	Bos	domestic	herbivore	-20.21	8.49	43	15.95	3.14	2.76	This study
46.025843	18.3227	Fauna	Szemely-Hegyes	SZEH	17		SZEH27	MN	TLBK	5500-5000			subadult	Bos taurus	Bos	domestic	herbivore	-21.33	10.12	41.77	15.6	3.12	2.68	This study
48.0063	21.171	Fauna	Tiszadob-Okenéz	TISO	63		TISOT02	MN	ALBK	5500-5000			NA	Bos taurus	Bos	domestic	herbivore	-20.4299	7.20204			3.21621		This study
48.0063	21.171	Fauna	Tiszadob-Okenéz	TISO	63		TISOT01	MN	ALBK	5500-5000			adult	Bos taurus	Bos	domestic	herbivore	-19.8082	8.1148			3.21268		This study
47.56	20.72	Fauna	Tiszaszölös-Domháza-puszta, Réti-Dülo	TIDO	51	99	TIDO07	NA	Körös/Szakálhát	-			NA	Bos taurus	Bos	domestic	herbivore	-20.42	9.32	41.9065	15.164	3.23	1.63	This study
45.995304	18.511587	Fauna	Versend-Gilencsa	VEGI	20		VEGIT03	MN	Vinča	5300-5000			NA	Bos taurus	Bos	domestic	herbivore	-19.3993	4.78542			3.14557		This study
45.995304	18.511587	Fauna	Versend-Gilencsa	VEGI	20		VEGIT08	MN	Vinča	5300-5000			NA	Bos taurus	Bos	domestic	herbivore	-19.6713	6.78824			3.18506		This study
45.995304	18.511587	Fauna	Versend-Gilencsa	VEGI	20		VEGIT02	MN	Vinča	5300-5000			NA	Bos taurus	Bos	domestic	herbivore	-19.0186	7.77119			3.18804		This study
47.1026	17.913	Fauna	Veszprém-Jutasi-Munkacsy út	VEJ	5		VEJT04	LN	Lengyel	4900-4400			NA	Bos taurus	Bos	domestic	herbivore	-19.9917	5.73373			3.1778		This study
47.1026	17.913	Fauna	Veszprém-Jutasi-Munkacsy út	VEJ	5		VEJT02	LN	Lengyel	4900-4400			NA	Bos taurus	Bos	domestic	herbivore	-19.5435	6.28008			3.17828		This study
45.996037	18.581007	Fauna	Lánycsók, Csata-alja M6 116	M6-116	19	Grab 167	M6-116T4	EN	Starčevo	6000-5500			NA	Bos?	Bos	no_data	herbivore	-19.789	5.00405	40.4991	14.905	3.17004	7.12	This study
45.996037	18.581007	Fauna	Lánycsók, Csata-alja M6 116	M6-116	19	Grab 169	M6-116T5	EN	Starčevo	6000-5500			NA	Bos?	Bos	no_data	herbivore	-19.4806	5.52523	38.2159	14.1504	3.15078	2.14	This study
45.996037	18.581007	Fauna	Lánycsók, Csata-alja M6 116	M6-116	19	Grab 315	M6-116T12	EN	Starčevo	6000-5500			NA	Bos?	Bos	no_data	herbivore	-20.7145	6.20131	39.2129	14.3113	3.19666	1.23	This study
47.19	20	Fauna	Abony	ABO	39	-	ABO27	MN	Szakálhát	4900-4800	-		adult?	Canis familiaris	Canis	domestic	carnivore	-19.05	11.73	43.43	16.11	3.15	6.92	This study
46.204874	18.700398	Fauna	Bátaszák-Lajvér	BAL	15		BALT12	LN	Lengyel	4900-4400			adult	Canis familiaris	Canis	domestic	carnivore	-20.8142	8.05183			3.27801		This study
46.204874	18.700398	Fauna	Bátaszák-Lajvér	BAL	15		BALT11	LN	Lengyel	4900-4400			adult	Canis familiaris	Canis	domestic	carnivore	-19.5744	8.81289			3.26096		This study
46.205498	18.705033	Fauna	Bátaszék, Mérnöki telep M6 TO 56 (Starčevo)	BAM	14	Obj. 968	BAMT5	EN	Starčevo	6000-5500			NA	Canis familiaris	Canis	domestic	carnivore	-19.6059	8.44838	38.717	13.9116	3.24719	1.09	This study
46.205498	18.705033	Fauna	Bátaszék, Mérnöki telep M6 TO 56 (Starčevo)	BAM	14	Obj. 1921/1383	BAMT10	EN	Starčevo	6000-5500			NA	Canis familiaris	Canis	domestic	carnivore	-23.1836	9.32983	35.4688	12.9397	3.198	1	This study
47.019384	17.962425	Fauna	Felsőörs-Bárókert	FEB	6		FEBT05	LN	Lengyel	4900-4400			NA	Canis familiaris	Canis	domestic	carnivore	-19.5739	9.02747			3.1264		This study
45.996037	18.581007	Fauna	Lánycsók, Csata-alja M6 116	M6-116	19	Grab 334 Obj. 313	M6-116T15	EN	Starčevo	6000-5500			NA	Canis familiaris	Canis	domestic	carnivore	-22.4408	6.38067	40.7716	14.9169	3.18885	1.68	This study
45.996037	18.581007	Fauna	Lánycsók, Csata-alja M6 116	M6-116	19	Grab 301 Obj. 319	M6-116T8	EN	Starčevo	6000-5500			NA	Canis familiaris	Canis	domestic	carnivore	-20.0148	8.89111	43.217	15.9776	3.15566	2.36	This study
46.214318	18.651002	Fauna	Mórágy Tűzkődomb B1	MORT	13		MORTT01	LN	Lengyel	4900-4400			subadult	Canis familiaris	Canis	domestic	carnivore	-20.1471	9.41201			3.16954		This study
47.19	20	Fauna	Abony	ABO	39	-	ABO26	MN	Szakálhát	4900-4800	-		subadult	Capreolus capreolus	Cervidae	wild	herbivore	-19.36	7.35	39.53	14.475	3.18	1.53	This study
46.205498	18.705033	Fauna	Bátaszék, Mérnöki telep M6 TO 56 (Starčevo)	BAM	14	Obj. 1078	BAMT7	EN	Starčevo	6000-5500			NA	Capreolus capreolus	Cervidae	wild	herbivore	-22.4826	7.72573	40.6109	14.7823	3.20536	1.62	This study
46.205498	18.705033	Fauna	Bátaszék, Mérnöki telep M6 TO 56 (Starčevo)	BAM	14	Obj. 1078	BAMT6	EN	Starčevo	6000-5500			NA	Capreolus capreolus	Cervidae	wild	herbivore	-20.906	7.84	41.7098	15.1487	3.21226	3.98	This study
47.638675	17.364529	Fauna	Kóny 85 Enese	KON	1		KON10	Chalco	Balaton-Lasinja	4300-4000			adult	Capreolus capreolus	Cervidae	wild	herbivore	-20.6	4.37	42.505	15.56	3.19	1.62	This study
47.1026	17.913	Fauna	Veszprém-Jutasi-Munkacsy út	VEJ	5		VEJT09	LN	Lengyel	4900-4400			NA	Capreolus capreolus	Cervidae	wild	herbivore	-20.2859	6.88696			3.17742		This study
46.204874	18.700398	Fauna	Bátaszák-Lajvér	BAL	15		BALT06	LN	Lengyel	4900-4400			NA	Cervus elaphus	Cervidae	wild	herbivore	-20.6128	3.62667			3.33671		This study
46.21	20.23	Fauna	Deszk, 1. sz. olajkút (Körös)	DES	29	Segment IV.	DOT5	EN	Körös	6000-5500			NA	Cervus elaphus	Cervidae	wild	herbivore	-19.2626	7.31758	22.8573	8.12909	3.28001	8.81	This study
47.56	20.72	Fauna	Tiszabura Bonishat	TIBO	65		TIBO06	MN	TLBK	5500-5000			NA	Cervus elaphus	Cervidae	wild	herbivore	-18.31	10.49	40.69	14.76	3.22	1.43	This study
48.0063	21.171	Fauna	Tiszadob-Okenéz	TISO	63		TISOT04	MN	ALBK	5500-5000			adult	Cervus elaphus	Cervidae	wild	herbivore	-21.2491	5.66536			3.31574		This study
47.56	20.72	Fauna	Tiszaszölös-Domháza-puszta, Réti-Dülo	TIDO	51	33	TIDO06	EN	Körös	6000-5500			NA	Cervus elaphus	Cervidae	wild	herbivore	-20.58	4.97	44.401	16.5002	3.14	2.78	This study
45.995304	18.511587	Fauna	Versend-Gilencsa	VEGI	20		VEGIT04	MN	Vinča	5300-5000			NA	Cervus elaphus	Cervidae	wild	herbivore	-19.9919	7.27529			3.16498		This study
47.1026	17.913	Fauna	Veszprém-Jutasi-Munkacsy út	VEJ	5		VEJT03	LN	Lengyel	4900-4400			NA	Cervus elaphus	Cervidae	wild	herbivore	-20.6007	5.53268			3.18248		This study
47.1026	17.913	Fauna	Veszprém-Jutasi-Munkacsy út	VEJ	5		VEJT01	LN	Lengyel	4900-4400			NA	Cervus elaphus	Cervidae	wild	herbivore	-22.0158	6.38977			3.21078		This study
45.996037	18.581007	Fauna	Lánycsók, Csata-alja M6 116	M6-116	19	Grab 313	M6-116T10.2	EN	Starčevo	6000-5500			NA	Lepus	Lepus	wild	herbivore	-21.677	6.58135	40.3547	14.8788	3.16426	2.07	This study
45.996037	18.581007	Fauna	Lánycsók, Csata-alja M6 116	M6-116	19	Grab 313	M6-116T10.1	EN	Starčevo	6000-5500			NA	Lepus	Lepus	wild	herbivore	-21.2921	6.8598	39.7056	14.4289	3.21043	1.37	This study
46.007396	18.624077	Fauna	Lánycsók, Gata-Csatola M6 B67 (Starčevo)	LGCS	18	Obj. 6496/1654	LGCST1	EN	Starčevo	6000-5500			NA	Lepus	Lepus	wild	herbivore	-22.1401	4.67598	35.2986	12.8692	3.20001	2.27	This study
47.171645	19.797752	Fauna	Cegléd 4/1	CEG	41		CEG16	MN	Szakálhát	4900-4800			NA	NA	NA	NA	NA	-20.01	8.66	43.24	15.67	3.22	1.87	This study
45.996037	18.581007	Fauna	Lánycsók, Csata-alja M6 116	M6-116	19	Grab 305	M6-116T9	EN	Starčevo	6000-5500			NA	NA	NA	no_data	herbivore	-20.3448	6.53488	25.9525	9.28564	3.26073	1.49	This study
45.996037	18.581007	Fauna	Lánycsók, Csata-alja M6 116	M6-116	19	Grab 327	M6-116T14	EN	Starčevo	6000-5500			NA	NA	NA	NA	NA	-20.952	7.63473	40.5727	14.6503	3.23096	4.95	This study
45.3462	19.0084	Fauna	Vukovar Gimnazija	VUKG	24	Obj. 1	VGST1	EN	Starčevo	6000-5500			NA	NA	NA	no_data	herbivore	-20.8137	6.62287	42.476	15.2383	3.25196	1.03	This study
47.19	20	Fauna	Abony	ABO	39	-	ABO25	MN	Szakálhát	4900-4800	-		subadult	Ovicaprids	Ovicaprids	domestic	herbivore	-19.38	7.13	40.075	14.62	3.2	1.76	This study
47.19	20	Fauna	Abony	ABO	39	-	ABO29	MN	Szakálhát	4900-4800	-		subadult?	Ovicaprids	Ovicaprids	domestic	herbivore	-20.26	8.86	46.25	16.86	3.2	6.5	This study
46.204102	18.722499	Fauna	Alsónyék elkerülö 2. lh.	ALE	16	-	ALET03	MN	Sopot	5000-4800			NA	Ovicaprids	Ovicaprids	domestic	herbivore	-21.2783	7.52439			3.22284		This study
46.204102	18.722499	Fauna	Alsónyék elkerülö 2. lh.	ALE	16	-	ALET02	MN	Sopot	5000-4800			NA	Ovicaprids	Ovicaprids	domestic	herbivore	-23.0279	7.5935			3.27093		This study
46.806042	17.778991	Fauna	Balatonszemes Bagódomb	BAB	7	19	BAB11	MN	TLBK	5500-5000			NA	Ovicaprids	Ovicaprids	domestic	herbivore	-20.14	6.53	44.84	16.43	3.14	3.13	This study
46.806042	17.778991	Fauna	Balatonszemes Bagódomb	BAB	7	592	BAB15	MN	TLBK	5500-5000			NA	Ovicaprids	Ovicaprids	domestic	herbivore	-19.83	7.04	41.57	14.38	3.24	1.28	This study
46.204874	18.700398	Fauna	Bátaszák-Lajvér	BAL	15		BALT07	LN	Lengyel	4900-4400			subadult	Ovicaprids	Ovicaprids	domestic	herbivore	-20.6923	6.49568			3.19664		This study
46.204874	18.700398	Fauna	Bátaszák-Lajvér	BAL	15		BALT08	LN	Lengyel	4900-4400			juvenile	Ovicaprids	Ovicaprids	domestic	herbivore	-21.5924	9.14759			3.1885		This study
46.742596	18.960856	Fauna	Bölcske Gyürüsvölgy	BOVO	10		BÖVÖ20	MN	TLBK	5500-5000			adult	Ovicaprids	Ovicaprids	domestic	herbivore	-18.72	6.3	42.8	15.755	3.19	1.37	This study
47.43186	19.025929	Fauna	Budakeszi 8. lh. Szőlőskert-Tangazdaság	BUD	4	Obj. 0242	BUDT8	MN	TLBK	5500-5000			NA	Ovicaprids	Ovicaprids	domestic	herbivore	-20.3817	5.82202	28.7383	10.305	3.25372	1.81	This study
47.43186	19.025929	Fauna	Budakeszi 8. lh. Szőlőskert-Tangazdaság	BUD	4	Obj. 0184	BUDT4	MN	TLBK	5500-5000			NA	Ovicaprids	Ovicaprids	domestic	herbivore	-20.8627	7.80837	36.3897	13.1121	3.23777	3.17	This study
47.510621	18.616927	Fauna	Csabdi Télizöldes	CSAT	2		CSATT02	LN	Lengyel	4900-4400			NA	Ovicaprids	Ovicaprids	domestic	herbivore	-21.3608	5.97761			3.13279		This study
46.21	20.23	Fauna	Deszk, 1. sz. olajkút (Körös)	DES	29	Segment IV. Obj. 8	DOT7	EN	Körös	6000-5500			NA	Ovicaprids	Ovicaprids	domestic	herbivore	-20.0684	6.71643	32.8253	11.5756	3.30851	1.15	This study
46.21	20.23	Fauna	Deszk, 1. sz. olajkút (Körös)	DES	29	Segment IV.	DOT4	EN	Körös	6000-5500			NA	Ovicaprids	Ovicaprids	domestic	herbivore	-20.6853	7.82426	41.2403	14.9293	3.22283	12.58	This study
47.019384	17.962425	Fauna	Felsőörs-Bárókert	FEB	6		FEBT04	LN	Lengyel	4900-4400			NA	Ovicaprids	Ovicaprids	domestic	herbivore	-20.7565	7.77837			3.13701		This study
47.019384	17.962425	Fauna	Felsőörs-Bárókert	FEB	6		FEBT03	LN	Lengyel	4900-4400			NA	Ovicaprids	Ovicaprids	domestic	herbivore	-20.3352	7.84587			3.15442		This study
48.41	21.17	Fauna	Garadna- Elkerülö	GAEL	68		GAEL18	MN	ALBK	5500-5000			adult	Ovicaprids	Ovicaprids	domestic	herbivore	-20.21	5.68	43.94	15.865	3.23	4.62	This study
48.41	21.17	Fauna	Garadna- Elkerülö	GAEL	68		GAEL15	MN	ALBK	5500-5000			juvenile	Ovicaprids	Ovicaprids	domestic	herbivore	-21.02	7.98	42.155	15.215	3.23	2.41	This study
48.41	21.17	Fauna	Garadna- Elkerülö	GAEL	68		GAEL16	MN	ALBK	5500-5000			subadult	Ovicaprids	Ovicaprids	domestic	herbivore	-20.34	8.55	42.88	15.82	3.16	3.09	This study
48.41	21.17	Fauna	Garadna- Elkerülö	GAEL	68		GAEL20	MN	ALBK	5500-5000			NA	Ovicaprids	Ovicaprids	domestic	herbivore	-20.7	9.18	44.25	16.05	3.22	2.44	This study
46.6961	19.032819	Fauna	Harta-Gátőrház	HARG	11		HARG8	MN	TLBK	5500-5000			subadult	Ovicaprids	Ovicaprids	domestic	herbivore	-21.05	6.89	43.62	15.625	3.26	3.1	This study
46.6961	19.032819	Fauna	Harta-Gátőrház	HARG	11		HARG11	MN	TLBK	5500-5000			subadult	Ovicaprids	Ovicaprids	domestic	herbivore	-18.98	7.85	45.42	16.57	3.2	5.54	This study
47.638675	17.364529	Fauna	Kóny 85 Enese	KON	1		KON14	MN	TLBK	5500-5000			NA	Ovicaprids	Ovicaprids	domestic	herbivore	-21.03	3.5	42.37	15.165	3.26	1.27	This study
47.638675	17.364529	Fauna	Kóny 85 Enese	KON	1		KON18	MN	TLBK	5500-5000			juvenile	Ovicaprids	Ovicaprids	domestic	herbivore	-20.32	4.86	38.215	14.195	3.15	3.82	This study
47.638675	17.364529	Fauna	Kóny 85 Enese	KON	1		KON31	MN	TLBK	5500-5000			NA	Ovicaprids	Ovicaprids	domestic	herbivore	-20.39	6.94	43.96	15.77	3.25	2.2	This study
45.996037	18.581007	Fauna	Lánycsók, Csata-alja M6 116	M6-116	19	Grab 315	M6-116T11.1	EN	Starčevo	6000-5500			NA	Ovicaprids	Ovicaprids	domestic	herbivore	-19.9743	6.03516	32.3514	11.7566	3.21038	1.38	This study
45.996037	18.581007	Fauna	Lánycsók, Csata-alja M6 116	M6-116	19	Grab 315	M6-116T11.2	EN	Starčevo	6000-5500			NA	Ovicaprids	Ovicaprids	domestic	herbivore	-21.3875	6.59863	33.3015	12.2212	3.17906	1.66	This study
45.996037	18.581007	Fauna	Lánycsók, Csata-alja M6 116	M6-116	19	Grab 319	M6-116T13	EN	Starčevo	6000-5500			NA	Ovicaprids	Ovicaprids	domestic	herbivore	-19.8228	7.27486	44.166	16.3336	3.15468	8.38	This study
46.267642	20.344234	Fauna	Maroslele-Pana	MAPA	30	Obj. 0085 Snr. 0091	MAPAT8	EN	Körös	6000-5500			NA	Ovicaprids	Ovicaprids	domestic	herbivore	-19.8916	7.26752	30.8887	11.0947	3.24816	3.26	This study
46.267642	20.344234	Fauna	Maroslele-Pana	MAPA	30	Obj. 0085 Snr. 0091	MAPAT9	EN	Körös	6000-5500			NA	Ovicaprids	Ovicaprids	domestic	herbivore	-20.9823	8.03877	39.8209	14.4159	3.22268	2.22	This study
47.8	20.69	Fauna	Mezökeresztes-Cethalom	MECE	66	a	MECE17	MN	ALBK	5500-5000			NA	Ovicaprids	Ovicaprids	domestic	herbivore	-21.48	7.74	41.2443	14.4806	3.32	2.67	This study
48.14	21.26	Fauna	Mezőzombor – Községi temető	MEKO	67		MEKÖ08	MN	ALBK	5500-5000			NA	Ovicaprids	Ovicaprids	domestic	herbivore	-23.98	4.4	45.97	17.055	3.14	6.72	This study
48.14	21.26	Fauna	Mezőzombor – Községi temető	MEKO	67		MEKÖ10	MN	ALBK	5500-5000			adult	Ovicaprids	Ovicaprids	domestic	herbivore	-22	10.56	42.35	15.7	3.16	2.28	This study
46.214318	18.651002	Fauna	Mórágy Tűzkődomb B1	MORT	13		MORTT03	LN	Lengyel	4900-4400			subadult	Ovicaprids	Ovicaprids	domestic	herbivore	-20.5044	5.03734			3.13998		This study
46.025843	18.3227	Fauna	Szemely-Hegyes	SZEH	17		SZEH22	MN	TLBK	5500-5000			adult	Ovicaprids	Ovicaprids	domestic	herbivore	-20.76	8.72	40.41	14.97	3.15	2.22	This study
46.025843	18.3227	Fauna	Szemely-Hegyes	SZEH	17		SZEH17	MN	TLBK	5500-5000			NA	Ovicaprids	Ovicaprids	domestic	herbivore	-19.83	8.3	43.03	16.12	3.12	2.99	This study
46.025843	18.3227	Fauna	Szemely-Hegyes	SZEH	17		SZEH11	MN	TLBK	5500-5000			NA	Ovicaprids	Ovicaprids	domestic	herbivore	-21.89	9.18	41.52	15.36	3.15	2.38	This study
48.0063	21.171	Fauna	Tiszadob-Okenéz	TISO	63		TISOT03	MN	ALBK	5500-5000			juvenile	Ovicaprids	Ovicaprids	domestic	herbivore	-20.9111	8.34988			3.2039		This study
45.995304	18.511587	Fauna	Versend-Gilencsa	VEGI	20		VEGIT06	MN	Vinča	5300-5000			NA	Ovicaprids	Ovicaprids	domestic	herbivore	-21.1079	7.13116			3.15187		This study
45.995304	18.511587	Fauna	Versend-Gilencsa	VEGI	20		VEGIT05	MN	Vinča	5300-5000			NA	Ovicaprids	Ovicaprids	domestic	herbivore	-20.7304	7.32881			3.16624		This study
45.995304	18.511587	Fauna	Versend-Gilencsa	VEGI	20		VEGIT07	MN	Vinča	5300-5000			NA	Ovicaprids	Ovicaprids	domestic	herbivore	-21.5335	9.06261			3.18148		This study
47.1026	17.913	Fauna	Veszprém-Jutasi-Munkacsy út	VEJ	5		VEJT06	LN	Lengyel	4900-4400			NA	Ovicaprids	Ovicaprids	domestic	herbivore	-19.9682	6.83524			3.23232		This study
47.1026	17.913	Fauna	Veszprém-Jutasi-Munkacsy út	VEJ	5		VEJT05	LN	Lengyel	4900-4400			NA	Ovicaprids	Ovicaprids	domestic	herbivore	-23.613	7.26231			3.20566		This study
46.205498	18.705033	Fauna	Bátaszék, Mérnöki telep M6 TO 56 (Starčevo)	BAM	14	Obj. 605	BAMT1	EN	Starčevo	6000-5500			NA	Ovis aries	Ovicaprids	domestic	herbivore	-20.8	7.31	40.12	14.6	3.21	2.75	This study
47.43186	19.025929	Fauna	Budakeszi 8. lh. Szőlőskert-Tangazdaság	BUD	4	Obj. 0240	BUDT6	MN	TLBK	5500-5000			NA	Ovis aries	Ovicaprids	domestic	herbivore	-20.4499	6.67424	31.4681	11.1892	3.28109	1.58	This study
46.21	20.23	Fauna	Deszk, 1. sz. olajkút (Körös)	DES	29	Segment IV.	DOT1	EN	Körös	6000-5500			NA	Ovis aries	Ovicaprids	domestic	herbivore	-20.562	5.69313	39.8601	13.9895	3.32425	4.27	This study
46.21	20.23	Fauna	Deszk, 1. sz. olajkút (Körös)	DES	29	Segment IV.	DOT3	EN	Körös	6000-5500			NA	Ovis aries	Ovicaprids	domestic	herbivore	-20.617	7.04295	41.0928	14.68	3.2658	7.32	This study
47.638675	17.364529	Fauna	Kóny 85 Enese	KON	1		KON27	MN	NA	5500-5000			adult	Ovis aries	Ovicaprids	domestic	herbivore	-21.88	4.45	39.34	14.25	3.22	2.93	This study
46.007396	18.624077	Fauna	Lánycsók, Gata-Csatola M6 B67 (Starčevo)	LGCS	18	Obj. 6795/1663	LGCST7	EN	Starčevo	6000-5500			NA	Ovis aries	Ovicaprids	domestic	herbivore	-20.6621	7.55576	32.99	11.99	3.21	2.63	This study
47.56	20.72	Fauna	Tiszaszölös-Domháza-puszta, Réti-Dülo	TIDO	51	11	TIDO08	NA	Körös/Szakálhát	-			adult	Ovis aries	Ovicaprids	domestic	herbivore	-20.57	7.93	44.2894	16.2001	3.19	2.98	This study
47.19	20	Fauna	Abony	ABO	39	-	ABO23	MN	Szakálhát	4900-4800	-		adult	Sus domesticus	Sus	domestic	omnivore	-20.98	9.86	43.22	15.855	3.18	5.08	This study
46.204102	18.722499	Fauna	Alsónyék elkerülö 2. lh.	ALE	16	-	ALET05	MN	Sopot	5000-4800			NA	Sus domesticus	Sus	domestic	omnivore	-21.3505	6.08248			3.2457		This study
46.204102	18.722499	Fauna	Alsónyék elkerülö 2. lh.	ALE	16	-	ALET04	MN	Sopot	5000-4800			adult	Sus domesticus	Sus	domestic	omnivore	-20.8372	7.7697			3.24228		This study
46.806042	17.778991	Fauna	Balatonszemes Bagódomb	BAB	7	19	BAB10	MN	TLBK	5500-5000			NA	Sus domesticus	Sus	domestic	omnivore	-21.07	6.12	43.985	16.24	3.16	2.2	This study
46.204874	18.700398	Fauna	Bátaszák-Lajvér	BAL	15		BALT02	LN	Lengyel	4900-4400			subadult	Sus domesticus	Sus	domestic	omnivore	-20.6127	9.09896			3.20143		This study
46.204874	18.700398	Fauna	Bátaszák-Lajvér	BAL	15		BALT01	LN	Lengyel	4900-4400			juvenile	Sus domesticus	Sus	domestic	omnivore	-21.3073	10.2176			3.18319		This study
47.23	21.53	Fauna	Berettyóújfalu-Nagy-Bócs dűlő	BENA	42		BENA18	EN	Körös	6000-5500			juvenile	Sus domesticus	Sus	domestic	omnivore	-21.35	9.36	41.8532	15.3187	3.19	2.01	This study
47.43186	19.025929	Fauna	Budakeszi 8. lh. Szőlőskert-Tangazdaság	BUD	4	Obj. 0315	BUDT9	MN	TLBK	5500-5000			NA	Sus domesticus	Sus	domestic	omnivore	-20.8021	8.39091	37.1803	13.2514	3.27363	1.07	This study
47.43186	19.025929	Fauna	Budakeszi 8. lh. Szőlőskert-Tangazdaság	BUD	4	Obj. 0182	BUDT2	MN	TLBK	5500-5000			NA	Sus domesticus	Sus	domestic	omnivore	-20.4996	8.39925	36.3826	13.1577	3.22596	1.8	This study
47.43186	19.025929	Fauna	Budakeszi 8. lh. Szőlőskert-Tangazdaság	BUD	4	Obj. 0185	BUDT5	MN	TLBK	5500-5000			NA	Sus domesticus	Sus	domestic	omnivore	-20.9673	8.57859	37.3032	13.3037	3.27132	1.86	This study
47.019384	17.962425	Fauna	Felsőörs-Bárókert	FEB	6		FEBT06	LN	Lengyel	4900-4400			NA	Sus domesticus	Sus	domestic	omnivore	-20.7138	5.78004			3.12244		This study
48.41	21.17	Fauna	Garadna- Elkerülö	GAEL	68		GAEL17	MN	ALBK	5500-5000			juvenile	Sus domesticus	Sus	domestic	omnivore	-20.11	6.95	44.97	16.7	3.14	3.14	This study
48.41	21.17	Fauna	Garadna- Elkerülö	GAEL	68		GAEL21	MN	ALBK	5500-5000			NA	Sus domesticus	Sus	domestic	omnivore	-21.13	8.6	40.98	14.655	3.26	1.12	This study
48.41	21.17	Fauna	Garadna- Elkerülö	GAEL	68		GAEL14	MN	ALBK	5500-5000			subadult?	Sus domesticus	Sus	domestic	omnivore	-21.62	8.7	44.975	16.53	3.17	6.2	This study
47.638675	17.364529	Fauna	Kóny 85 Enese	KON	1		KON26	MN	TLBK	5500-5000			adult	Sus domesticus	Sus	domestic	omnivore	-21.11	7.11	37.87	13.995	3.15	2.17	This study
46.007396	18.624077	Fauna	Lánycsók, Gata-Csatola M6 B67 (Starčevo)	LGCS	18	Obj. 8135/1851	LGCST10	EN	Starčevo	6000-5500			NA	Sus domesticus	Sus	domestic	omnivore	-20.4928	5.36078	38.0439	13.9772	3.17549	1.47	This study
46.267642	20.344234	Fauna	Maroslele-Pana	MAPA	30	Obj. 0085 Snr. 0091	MAPAT6	EN	Körös	6000-5500			NA	Sus domesticus	Sus	domestic	omnivore	-20.8388	4.61608	15.3309	5.16251	3.46454	1.98	This study
47.8	20.69	Fauna	Mezökeresztes-Cethalom	MECE	66		MECE19	MN	ALBK	5500-5000			juvenile	Sus domesticus	Sus	domestic	omnivore	-20.57	10.91	42.7248	15.42	3.23	1.92	This study
48.14	21.26	Fauna	Mezőzombor – Községi temető	MEKO	67		MEKÖ09	MN	ALBK	5500-5000			juvenile	Sus domesticus	Sus	domestic	omnivore	-20.91	7.17	42.5	15.63	3.2	2.48	This study
46.214318	18.651002	Fauna	Mórágy Tűzkődomb B1	MORT	13		MORTT07	LN	Lengyel	4900-4400			NA	Sus domesticus	Sus	domestic	omnivore	-19.7267	8.77354			3.1166		This study
46.214318	18.651002	Fauna	Mórágy Tűzkődomb B1	MORT	13		MORTT05	LN	Lengyel	4900-4400			NA	Sus domesticus	Sus	domestic	omnivore	-20.343	9.61271			3.14581		This study
46.025843	18.3227	Fauna	Szemely-Hegyes	SZEH	17		SZEH26	MN	TLBK	5500-5000			NA	Sus domesticus	Sus	domestic	omnivore	-20.37	8.44	42.33	15.65	3.15	3.49	This study
46.025843	18.3227	Fauna	Szemely-Hegyes	SZEH	17		SZEH20	MN	TLBK	5500-5000			adult	Sus domesticus	Sus	domestic	omnivore	-20.51	8.77	42.13	15.77	3.12	2.56	This study
46.025843	18.3227	Fauna	Szemely-Hegyes	SZEH	17		SZEH24	MN	TLBK	5500-5000			NA	Sus domesticus	Sus	domestic	omnivore	-20.65	9.1	44.35	16.27	3.18	2.38	This study
48.0063	21.171	Fauna	Tiszadob-Okenéz	TISO	63		TISOT06	MN	ALBK	5500-5000			juvenile	Sus domesticus	Sus	domestic	omnivore	-21.1245	7.83035			3.2205		This study
48.0063	21.171	Fauna	Tiszadob-Okenéz	TISO	63		TISOT05	MN	ALBK	5500-5000			NA	Sus domesticus	Sus	domestic	omnivore	-20.9497	8.62298			3.24521		This study
45.995304	18.511587	Fauna	Versend-Gilencsa	VEGI	20		VEGIT09	MN	Vinča	5300-5000			NA	Sus domesticus	Sus	domestic	omnivore	-20.7207	7.92492			3.17493		This study
45.995304	18.511587	Fauna	Versend-Gilencsa	VEGI	20		VEGIT10	MN	Vinča	5300-5000			NA	Sus domesticus	Sus	domestic	omnivore	-20.8886	9.89341			3.14332		This study
47.1026	17.913	Fauna	Veszprém-Jutasi-Munkacsy út	VEJ	5		VEJT07	LN	Lengyel	4900-4400			NA	Sus domesticus	Sus	domestic	omnivore	-19.8078	9.19679			3.14573		This study
47.1026	17.913	Fauna	Veszprém-Jutasi-Munkacsy út	VEJ	5		VEJT08	LN	Lengyel	4900-4400			NA	Sus domesticus	Sus	domestic	omnivore	-20.0868	9.6214			3.1597		This study
45.2879	18.8057	Fauna	Vinkovci Jugobanka	VINJ	27	Obj. 3	VJT1	EN	Starčevo	6000-5500			NA	Sus domesticus	Sus	domestic	omnivore	-18.8235	7.81206	43.6518	15.6086	3.2628	4.83	This study
46.204102	18.722499	Fauna	Alsónyék elkerülö 2. lh.	ALE	16	-	ALET10	MN	Sopot	5000-4800			adult	Sus scrofa	Sus	wild	omnivore	-21.2195	7.6747			3.25991		This study
46.204874	18.700398	Fauna	Bátaszák-Lajvér	BAL	15		BALT04	LN	Lengyel	4900-4400			adult	Sus scrofa	Sus	wild	omnivore	-20.8933	5.39493			3.17712		This study
46.6961	19.032819	Fauna	Harta-Gátőrház	HARG	11		HARG12	MN	TLBK	5500-5000			subadult	Sus scrofa	Sus	wild	omnivore	-21.15	7.23	45.18	16.405	3.21	7.95	This study
46.007396	18.624077	Fauna	Lánycsók, Gata-Csatola M6 B67 (Starčevo)	LGCS	18	Obj. 6496/1654	LGCST2	EN	Starčevo	6000-5500			NA	Sus scrofa	Sus	wild	omnivore	-20.8243	7.21032	40.0561	14.785	3.16077	1.1	This study
46.007396	18.624077	Fauna	Lánycsók, Gata-Csatola M6 B67 (Starčevo)	LGCS	18	Obj. 6522/1656	LGCST3	EN	Starčevo	6000-5500			NA	Sus scrofa	Sus	wild	omnivore	-20.0684	7.85645	27.0122	9.82661	3.20703	2.07	This study
46.267642	20.344234	Fauna	Maroslele-Pana	MAPA	30	Obj. 0073 Snr. 0077	MAPAT1	EN	Körös	6000-5500			NA	Sus scrofa	Sus	wild	omnivore	-22.5575	7.96802	24.1433	8.37485	3.36435	1.95	This study
46.025843	18.3227	Fauna	Szemely-Hegyes	SZEH	17		SZEH15	MN	TLBK	5500-5000			subadult	Sus scrofa	Sus	wild	omnivore	-18.96	9.14	40.6	14.93	3.17	2.48	This study
47.56	20.72	Fauna	Tiszaszölös-Domháza-puszta, Réti-Dülo	TIDO	51	7	TIDO09	NA	Körös/Szakálhát	-			subadult	Sus scrofa	Sus	wild	omnivore	-21.18	5.6	43.2488	15.9232	3.17	1.07	This study
45.996037	18.581007	Fauna	Lánycsók, Csata-alja M6 116	M6-116	19	Grab 164	M6-116T3	EN	Starčevo	6000-5500			NA	Sus/Ovis/Capra	NA	no_data	omnivore	-19.5034	8.36921	40.4283	14.9636	3.15211	2.24	This study
45.3462	19.0084	Fauna	Vukovar Gimnazija	VUKG	24	Obj. 2-4	VGST2	EN	Starčevo	6000-5500			NA	Sus/Ovis/Capra	NA	NA	NA	-21.0921	7.43547	49.1015	17.8049	3.21853	3.2	This study
45.996037	18.581007	Fauna	Lánycsók, Csata-alja M6 116	M6-116	19	Grab 128	M6-116T2	EN	Starčevo	6000-5500			NA	Sus?	Sus	no_data	omnivore	-20.6401	8.2113	34.3354	12.677	3.1599	4.32	This study
46.0856	19.8413	Fauna	Ludoš Budžak	LB	22	LB Pit „B“, sq. XXI/7	_	EN	Starčevo	6000-5500	5870-5640	Bone	NA	Equus hydruntinus	Equus	NA	herbivore	-21.1	3.2	-	-	3.3		Whittle et al. 2002 (see also Jovanović et al. 2018, online ressource 3)
46.0856	19.8413	Fauna	Ludoš Budžak	LB	22	LB Qu. XXI/21	_	EN	Starčevo	6000-5500	5720-5510	Bone	NA	Ovicaprids	Ovicaprids	domestic	herbivore	-19.6	6	-	-	3.5		Whittle et al. 2002 (see also Jovanović et al. 2018, online ressource 3)
46.0856	19.8413	Fauna	Ludoš Budžak	LB	22	LB Qu. XX/22	_	EN	Starčevo	6000-5500	5730-5520	Bone	NA	Ovicaprids	Ovicaprids	domestic	herbivore	-19.5	6.3	-	-	3.2		Whittle et al. 2002 (see also Jovanović et al. 2018, online ressource 3)

## Sheet: D_Excluded animals - this study
Latitude	Longitude	Fauna	Site	SiteGroup	SiteID	Context/Burial	Lab Code	Chrono	Cultural group	Period	Species	Abbrev. Species	Wild/domestic	Regime	δ13C (‰)	δ15N (‰)	%C	%N	C/N	%Collagen	Reference	Comment
46.205498	18.705033	Fauna	Bátaszék, Mérnöki telep M6 TO 56 (Starčevo)	BBAM	BAM	Obj. 1100	BAMT9	EN	Starčevo	6000-5500	Bos	Bos	no_data	herbivor	-21.1383	7.68172	35.4341	12.882	3.20918	0.67	This study
47.638675	17.364529	Fauna	Kóny 85 Enese	KON	KON		KON16	MN	TLBK	5500-5000	Bos primigenius	Bos	no_data	herbivor	-20.91	7.18	39.39	14.09	3.26	0.8	This study
46.806042	17.778991	Fauna	Balatonszemes Bagódomb	BABA	BAB	621	BAB17	MN	TLBK	5500-5000	Bos taurus	Bos	domestic	herbivor	-20.55	6.44	41.285	14.75	3.26	0.75	This study
46.742596	18.960856	Fauna	Bölcske Gyürüsvölgy	BOVO	BOVO		BÖVÖ10	MN	TLBK	5500-5000	Bos taurus	Bos	domestic	herbivor	-20.56	6.49	11.16	4.02	3.24	1.23	This study
47.43186	19.025929	Fauna	Budakeszi 8. lh. Szőlőskert-Tangazdaság	BUD	BUD	Obj. 0183	BUDT3	MN	TLBK	5500-5000	Bos taurus	Bos	domestic	herbivor	-19.6111	7.55224	32.4011	11.0933	3.40756	0.63	This study
47.638675	17.364529	Fauna	Kóny 85 Enese	KON	KON		KON17	MN	TLBK	5500-5000	Bos taurus	Bos	domestic	herbivor	-20.82	5.79	40.72	14.56	3.26	0.6	This study
47.638675	17.364529	Fauna	Kóny 85 Enese	KON	KON		KON20	MN	TLBK	5500-5000	Bos taurus	Bos	domestic	herbivor	-20.64	6.27	39.69	14.39	3.22	0.77	This study
47.638675	17.364529	Fauna	Kóny 85 Enese	KON	KON		KON24	MN	TLBK	5500-5000	Bos taurus	Bos	domestic	herbivor	-20.71	5.82	35.71	12.865	3.24	0.9	This study
47.638675	17.364529	Fauna	Kóny 85 Enese	KON	KON		KON29	MN	TLBK	5500-5000	Bos taurus	Bos	domestic	herbivor	-22	0.41	38.67	13.57	3.32	0.94	This study
46.267642	20.344234	Fauna	Maroslele-Pana	MAPA	MAPA	Obj. 0073 Snr. 0077	MAPAT2	EN	Körös	6000-5500	Bos taurus	Bos	domestic	herbivor	-20.4714	7.24013	33.3944	11.8201	3.2961	0.71	This study
46.267642	20.344234	Fauna	Maroslele-Pana	MAPA	MAPA	Obj. 0085 Snr. 0091	MAPAT3	EN	Körös	6000-5500	Bos taurus	Bos	domestic	herbivor	-25.3089	-3.13521	1.28599	0.198752	7.57161	2.34	This study
46.6961	19.032819	Fauna	Harta-Gátőrház	HARG	HARG		HARG9	MN	TLBK	5500-5000	Bos taurus?	Bos	domestic	herbivor	-31.76	8.22	42.885	15.43	3.25	2.56	This study
45.996037	18.581007	Fauna	Lánycsók, Csata-alja M6 116	M6LG	M6-116	Grab 284 Obj. 315	M6-116T7	EN	Starčevo	6000-5500	Capreolus capreolus	Cervidae	wild	herbivor	-22.1577	5.76173	38.3909	13.7369	3.2605	0.99	This study
46.267642	20.344234	Fauna	Maroslele-Pana	MAPA	MAPA	Obj. 0085 Snr. 0091	MAPAT7	EN	Körös	6000-5500	Capreolus capreolus	Cervidae	wild	herbivor	-21.3375	5.21044	39.9899	14.3842	3.24363	0.81	This study
48.41	21.17	Fauna	Garadna- Elkerülö	GAEL	GAEL		GAEL19	MN	ALBK	5500-5000	Cervus elaphus	Cervidae	wild	herbivor	-20.58	7.4	42.49	15.74	3.17	0.94	This study
46.742596	18.960856	Fauna	Bölcske Gyürüsvölgy	BOVO	BOVO		BÖVÖ17	MN	TLBK	5500-5000	Ovicaprids	Ovicaprids	domestic	herbivor	-19.29	5.46	40.245	14.81	3.17	0.63	This study
47.638675	17.364529	Fauna	Kóny 85 Enese	KON	KON		KON25	MN	TLBK	5500-5000	Ovicaprids	Ovicaprids	domestic	herbivor	-20.96	1.89	40.67	14.72	3.22	0.82	This study
47.638675	17.364529	Fauna	Kóny 85 Enese	KON	KON		KON32	MN	TLBK	5500-5000	Ovicaprids	Ovicaprids	domestic	herbivor	-21.38	9.33	43.92	15.29	3.35	0.91	This study
46.205498	18.705033	Fauna	Bátaszék, Mérnöki telep M6 TO 56 (Starčevo)	BBAM	BAM	Obj. 721	BAMT3	EN	Starčevo	6000-5500	Ovis aries	Ovicaprids	domestic	herbivor	-19.9166	7.0189	42.5784	15.558	3.19288	0.7	This study
46.007396	18.624077	Fauna	Lánycsók, Gata-Csatola M6 B67 (Starčevo)	M6LG	LGCS	Obj. 7410/1654	LGCST8	EN	Starčevo	6000-5500	Ovis aries	Ovicaprids	domestic	herbivor	-20.1836	5.14577	23.5675	8.18115	3.36083	0.45	This study
46.007396	18.624077	Fauna	Lánycsók, Gata-Csatola M6 B67 (Starčevo)	M6LG	LGCS	Obj. 6775/1658	LGCST6	EN	Starčevo	6000-5500	Ovis aries	Ovicaprids	domestic	herbivor	-20.3242	5.58751	34.68	11.97	3.38	0.92	This study
46.205498	18.705033	Fauna	Bátaszék, Mérnöki telep M6 TO 56 (Starčevo)	BBAM	BAM	Obj. 2357/1460	BAMT11.2	EN	Starčevo	6000-5500	Sus domesticus	Sus	domestic	omnivor	-20.5162	6.84975	37.1991	13.4389	3.22935	0.32	This study
46.205498	18.705033	Fauna	Bátaszék, Mérnöki telep M6 TO 56 (Starčevo)	BBAM	BAM	Obj. 2357/1460	BAMT11.1	EN	Starčevo	6000-5500	Sus domesticus	Sus	domestic	omnivor	-20.9069	8.32147	34.9115	12.8114	3.17936	0.81	This study
46.267642	20.344234	Fauna	Maroslele-Pana	MAPA	MAPA	Obj. 0085 Snr. 0091	MAPAT5	EN	Körös	6000-5500	Sus domesticus	Sus	domestic	omnivor	-21.5117	6.43838	39.9493	14.0419	3.31936	0.41	This study
The cells marked in red indicate the anomalous values that led to the exclusion of these samples from the study.

## Sheet: E_Storage institutions
Country	Region	Site	SiteID	Site number on map (fig. 1)	Latitude	Longitude	Material sampled	Storage institution
Hungary	Alföld	Abony 60. lh.	ABO	39	47.19	20	Humans and fauna	Pest Megyei Múzeumok Igazgatósága, Kossuth Múzeum, 2700 Cegléd Múzeum utca 5
Hungary	Alföld	Adács-Mancsos-rét	ADMA	53	47.6922	19.9779	Humans	Dobó István Vármúzeum, 3300 Eger, Vár 1.
Hungary	Transdanubia	Alsónyék elkerülö 2. lh.	ALE	16	46.204102	18.722499	Humans and fauna	Wosinsky Mór Megyei Múzeum, 7130 Szekszárd Szent István út 26
Hungary	Transdanubia	Apc-Berekalja	APBE	64	48.103	20.6726	Humans	Dobó István Vármúzeum, 3300 Eger, Vár 1.
Hungary	Transdanubia	Balatonszemes Bagódomb	BAB	7	46.806042	17.778991	Humans and fauna	Magyar Tudományos Akadémia, Bölcsészettudományi Kutatóközpont, Régészeti Intézet; 1014 Budapest, Úri utca 49
Hungary	Transdanubia	Bátaszák-Lajvér	BAL	15	46.204874	18.700398	Humans and fauna	Wosinsky Mór Megyei Múzeum, 7130 Szekszárd Szent István út 26
Hungary	Transdanubia	Bátaszék, Mérnöki telep M6 TO 56	BAM	14	46.205498	18.705033	Humans and fauna	Magyar Tudományos Akadémia, Bölcsészettudományi Kutatóközpont, Régészeti Intézet; 1014 Budapest, Úri utca 49
Hungary	Alföld	Békés-Povádzug	BEP	33	46.7752	21.0486	Humans	University of Szeged, Anthropological Institute
Hungary	Alföld	Berettyóújfalu-Nagy-Bócs dűlő	BENA	42	47.23	21.53	Humans and fauna	Hajdú-Bihar Megyei Múzeumok Igazgatósága, Déri Múzeum, 4026 Debrecen, Déri tér 1.
Hungary	Transdanubia	Bicske Galagonyás	BICS	3	47.5034	18.6515	Humans	Fejér Megyei Múzeumok Igazgatósága - Szent István Király Múzeum. Cím: 8000 Székesfehérvár, Fő u. 6.
Hungary	Transdanubia	Bölcske Gyürüsvölgy	BOVO	10	46.742596	18.960856	Humans and fauna	Eötvös Loránd University, Institute of Archaeological Sciences
Hungary	Transdanubia	Budakeszi 8. lh. Szőlőskert-Tangazdaság	BUD	4	47.43186	19.025929	Humans and fauna	Pest Megyei Múzeumok Igazgatósága, Budapest
Hungary	Alföld	Cegléd 4/1	CEG	41	47.171645	19.797752	Humans and fauna	Pest Megyei Múzeumok Igazgatósága, Kossuth Múzeum, 2700 Cegléd Múzeum utca 5
Hungary	Alföld	Cegléd Ipari park	CGIP	40	47.1988	19.789	Humans	Pest Megyei Múzeumok Igazgatósága, Kossuth Múzeum, 2700 Cegléd Múzeum utca 5
Hungary	Transdanubia	Csabdi Télizöldes	CSAT	2	47.510621	18.616927	Humans and fauna	Fejér Megyei Múzeumok Igazgatósága - Szent István Király Múzeum. Cím: 8000 Székesfehérvár, Fő u. 6.
Hungary	Alföld	Debrecen Tócópart Erdöalja	TOPE	45	47.5249	21.5861	Humans	Hajdú-Bihar Megyei Múzeumok Igazgatósága, Déri Múzeum, 4026 Debrecen, Déri tér 1.
Hungary	Alföld	Deszk, 1. sz. olajkút	DES	29	46.21	20.23	Humans and fauna	University of Szeged, Anthropological Institute
Hungary	Alföld	Ebes- Zsong-völgy	EBVO	43	47.48	21.5	Humans	Hajdú-Bihar Megyei Múzeumok Igazgatósága, Déri Múzeum, 4026 Debrecen, Déri tér 1.
Hungary	Alföld	Ebes-Sajtgyár	EBSA	44	47.47	21.5	Humans	Hajdú-Bihar Megyei Múzeumok Igazgatósága, Déri Múzeum, 4026 Debrecen, Déri tér 1.
Hungary	Transdanubia	Felsőörs-Bárókert	FEB	6	47.019384	17.962425	Humans and fauna	Laczkó Dezső Múzeum, Veszprém
Hungary	Alföld	Garadna-Elkerülö	GAEL	68	48.41	21.17	Humans and fauna	Borsod-Abaúj-Zemplén Megyei Múzeumi Igazgatóság, Herman Ottó Múzeum, 3529 Miskolc, Görgey Artúr u. 28
Hungary	Alföld	Hajdunanas-Eszlari ut, M3-68	HAJE	58	47.85	21.43	Humans	Eötvös Loránd University, Institute of Archaeological Sciences
Hungary	Transdanubia	Harta-Gátőrház	HARG	11	46.6961	19.032819	Humans and fauna	University of Szeged, Anthropological Institute
Hungary	Alföld	Hejökürt-Lidl logisztikai központ	HELI	61	47.8698	21.0114	Humans	Borsod-Abaúj-Zemplén Megyei Múzeumi Igazgatóság, Herman Ottó Múzeum, 3529 Miskolc, Görgey Artúr u. 28
Hungary	Alföld	HMV Kökénydomb	KOKE	32	46.42	20.33	Humans	Móra Ferenc Múzeum: 6720 Szeged, Roosevelt tér 1-3.
Hungary	Alföld	Hódmezővásárhely-Gorzsa	HMG	31	46.3707	20.4258	Humans	Móra Ferenc Múzeum: 6720 Szeged, Roosevelt tér 1-3.
Hungary	Transdanubia	Keszthely-Fenékpuszta Pusztaszentegyházi dűlő	KEFP	9	46.7099	17.2393	Humans	Balatoni Múzeum, Keszthely
Hungary	Alföld	Kompolt-Kígyós-ér	KOKI	54	47.7428	20.2402	Humans	Heves Megyei Múzeum Szervezet, Dobó István Vármúzeum, Eger
Hungary	Transdanubia	Kóny 85 Enese	KON	1	47.638675	17.364529	Humans and fauna	National Heritage Protection Centre, Szombathely
Hungary	Transdanubia	Lánycsók, Csata-alja M6 116	M6-116	19	45.996037	18.581007	Humans and fauna	National Heritage Protection Centre, Budapest
Hungary	Transdanubia	Lánycsók, Gata-Csatola M6 B67	LGCS	18	46.007396	18.624077	Humans and fauna	National Heritage Protection Centre, Budapest
Hungary	Alföld	Maroslele-Pana	MAPA	30	46.267642	20.344234	Humans and fauna	Anthroplogical Department, Szeged University
Hungary	Alföld	Mezökeresztes-Cethalom	MECE	66	47.8	20.69	Humans and fauna	Borsod-Abaúj-Zemplén Megyei Múzeumi Igazgatóság, Herman Ottó Múzeum, 3529 Miskolc, Görgey Artúr u. 28
Hungary	Alföld	Mezőzombor – Községi temető	MEKO	67	48.14	21.26	Humans and fauna	Borsod-Abaúj-Zemplén Megyei Múzeumi Igazgatóság, Herman Ottó Múzeum, 3529 Miskolc, Görgey Artúr u. 28
Hungary	Transdanubia	Mórágy Tűzkődomb B1	MORT	13	46.214318	18.651002	Humans and fauna	Wosinsky Mór Megyei Múzeum, 7130 Szekszárd Szent István út 26
Hungary	Alföld	Polgár-Piócási-Dűlő	POPI	60	47.86	21.12	Humans	Hajdú-Bihar Megyei Múzeumok Igazgatósága, Déri Múzeum, 4026 Debrecen, Déri tér 1.
Hungary	Alföld	Pusztataksony Ledence	PULE	49	47.45	20.51	Humans	Eötvös Loránd University, Institute of Archaeological Sciences
Hungary	Transdanubia	Szederkèny-Kukorica-dülö, 95.lh.	SEKU	21	45.9987	18.4531	Humans	Baranya Megyei Múzeumok Igazgatósága, Pécs
Hungary	Transdanubia	Szemely-Hegyes	SZEH	17	46.025843	18.3227	Humans and fauna	Baranya Megyei Múzeumok Igazgatósága, Pécs
Hungary	Alföld	Tiszabura Bonishat	TIBO	65	47.78	20.124	Humans and fauna	Eötvös Loránd University, Institute of Archaeological Sciences
Hungary	Alföld	Tiszadob-Okenéz	TISO	63	48.0063	21.171	Humans and fauna	Szabolcs-Szatmár-Bereg Megyei Múzeumi Igazgatóság, Jósa András Múzeum, 4400 Nyíregyháza, Benczúr tér 21
Hungary	Alföld	Tiszaföldvár Téglagyár	TITE	36	46.9653	20.2525	Humans	Magyar Nemzeti Múzeum, Budapest
Hungary	Alföld	Tiszaszölös-Domháza-puszta, Réti-Dülo	TIDO	51	47.56	20.72	Humans and fauna	Dobó István Vármúzeum, 3300 Eger, Vár 1.
Hungary	Transdanubia	Tolna-Mözs TO	TOLM	12	46.4152	18.7502	Humans	Magyar Tudományos Akadémia, Bölcsészettudományi Kutatóközpont, Régészeti Intézet; 1014 Budapest, Úri utca 49
Hungary	Alföld	Törökszentmiklós-Tiszapüspöki-Karancs-Háromág	TOSM	48	47.2134	20.3181	Humans	Damjanich János Múzeum, H-5000 Szolnok, Kossuth tér 4
Hungary	Transdanubia	Versend-Gilencsa	VEGI	20	45.995304	18.511587	Humans and fauna	Baranya Megyei Múzeumok Igazgatósága, Pécs
Hungary	Transdanubia	Veszprém-Jutasi-Munkacsy út	VEJ	5	47.1026	17.913	Humans and fauna	Laczkó Dezső Múzeum, 8200 Veszprém Erzsébet sétány 2
Croatia	Croatia	Vinkovci Jugobanka	VINJ	27	45.2879	18.8057	Humans and fauna	Osteological collection of the Department of Archaeology, Croatian Academy of Sciences and Arts in Zagreb
Croatia	Croatia	Vinkovci Nama	VINK	26	45.288	18.8016	Humans	Osteological collection of the Department of Archaeology, Croatian Academy of Sciences and Arts in Zagreb
Croatia	Croatia	Vučedol	VUCE	25	45.3366	19.0589	Humans	Osteological collection of the Department of Archaeology, Croatian Academy of Sciences and Arts in Zagreb
Croatia	Croatia	Vukovar Gimnazija	VUKG	24	45.3462	19.0084	Humans and fauna	Osteological collection of the Department of Archaeology, Croatian Academy of Sciences and Arts in Zagreb

## Sheet: F_References
Abbreviation	Reference
This study	Depaermentier MLC, Kempf M, Bánffy E, Alt KW, Cultural diversity shaped Neolithic subsistence in the Carpathian Basin. Scientific Reports.
Bayliss et al. 2016	Bayliss A, Beavan N, Hamilton D, Köhler K, Nyerges ÉÁ, Ramsey CB, et al. (2016) Peopling the past: Creating a site biography in the Hungarian Neolithic. Vol. 94, Bericht der Römisch-Germanischen Kommission, pp. 23–91. https://doi.org/10.11588/berrgk.1938.0.37150
Bickle and Whittle 2013	Bickle P, Whittle A (eds). The first farmers of central Europe: Diversity in LBK lifeways. Oakville, CT 2013: Oxbow Books and the David Brown Book Company.
Blanz et al. 2023	Blanz M, Balasse M, Frémondeau D, Gal E, Osztas A, Biller AZ., et al. (2023) Early Neolithic pastoral land use at Alsonyék-Bataszék, Hungary (Starčevo culture): New insights from stable isotope ratios. PLoS ONE 18(12): e0295769. https://doi.org/10.1371/journal.pone.0295769
Bonsall et al. 2008	Bonsall C, Radovanović I, Roksandić M, Cook G, Higham T, Pickard C (2008) Dating burial practices and architecture at Lepenski Vir. In: Bonsall C, Boroneanţ V, Radovanović I (eds) The Iron Gates in Prehistory: New perspectives BAR InternationalSeries 1893, Archaeopress, Oxford, pp 175-204.
Bonsall et al. 2015	Bonsall C, Vasić R, Boroneant A, Roksandić M, Soficaru A, McSweeney K, Evatt A, Aguraiuja Ü, Pickard C, Dimitrijević V, Higham T, Hamilton D, Cook G (2015) New AMS 14C dates for human remains from stone age sites in the Iron Gates reach of the Danube, Southeast Europe. Radiocarbon, 57(1): 33-46. https://doi.org/10.2458/azu_rc.57.18188.
Borić 2011	Borić D (2011) Adaptations and transformations of the Danube Gorges foragers c. 13,000-5500 cal. BC: An overview. In: Krauß R (ed) Beginnings - New Research in the Appearance of the Neolithic between Northwest Anatolia and the Carpathian Basin. Rahden/Westfalen: Verlag Marie Leidorf GmbH, pp. 157-203.
Borić and Miracle 2004	Borić D and Miracle P (2004) Mesolithic and Neolithic (dis)continuities in the Danube Gorges: New AMS dates from Padina and Hajdučka Vodenica (Serbia). Oxford Journal of Archaeology, 23(4): 341-371. https://doi.org/10.1111/j.1468-0092.2004.00215.x.
Borić and Price 2013	Borić D and Price TD (2013) Strontium isotopes document greater human mobility at the start of the Balkan Neolithic. Proceedings of the National Academy of Sciences. 110(9): 3298-3303. https://doi.org/10.1073/pnas.1211474110.
Borić et al. 2004	Borić D, Grupe G, Peters J, Mikić Ž (2004) Is the Mesolithic-Neolithic subsistence dichotomy real? New stable isotope evidence from the Danube Gorges. European Journal of Archaeology, 7(3): 221-248. doi.org/10.1177/1461957104056500.
Gamarra et al. 2018	Gamarra B, Howcroft R, McCall A, Dani J, Hajdú Z, Nagy EG, et al. (2018) 5000 years of dietary variations of prehistoric farmers in the Great Hungarian Plain. PLoS ONE 13(5): e0197214. https://doi.org/10.1371/journal.pone.0197214.
Giblin and Yerkes 2016	Giblin JI and Yerkes RW (2016) Diet, Dispersal and Social Differentiation during the Copper Age in Eastern Hungary. Antiquity 90 (349), 81–94. https://doi.org/10.15184/aqy.2016.3
Grupe et al. 2003	Grupe G, Peters J, Mikić Ž (2003) The exploitation of freshwater food resources by Meso- and Neolithic populations of central Europe. In: Burenhult G, Westergaard S (eds) Stones and bones: Formal disposal of the dead in Atlantic Europe during the Mesolithic-Neolithic interface 6000-3000 BC. Archaeopress, Oxford, pp 177-187.
Jovanović et al. 2017	Jovanović, Jelena, Blagojević, Tamara, Živanović, S., Putica, A., Stefanović, Sofija (2017) Kontekstualna i antropološka analiza ljudskih skeletnih ostataka sa lokaliteta Topole-Bač, Glasnik Srpskog arheološkog društva 33, 7-34.
Jovanović et al. 2019	Jovanović, Jelena, de Becdelièvre, Camille, Stefanović, Sofija et al. (2019) Last hunters–first farmers: new insight into subsistence strategies in the Central Balkans through multi-isotopic analysis. Archaeol Anthropol Sci 11, 3279–3298. https://doi.org/10.1007/s12520-018-0744-1.
Jovanović et al. 2021a	Jovanović, Jelena, Power, Robert C., de Becdelièvre, Camille, Goude, Gwenaëlle, Stefanović, Sofija (2021a) Microbotanical evidence for the spread of cereal use during the Mesolithic-Neolithic transition in the Southeastern Europe (Danube Gorges): Data from dental calculus analysis, Journal of Archaeological Science 125, 105288, https://doi.org/10.1016/j.jas.2020.105288.
Jovanović et al. 2021b	Jovanović, Jelena, Blagojević, Tamara, Marković, J., Novak, M., Bedić, Željka, Naumov, G. ., Stojanova Kanzurova, E., Los, D., Hutinec, M., Fidanoski, L., Skelac, G., Šlaus, M., Stefanović, Sofija (2021b) New Radiocarbon Dates, Stable Isotope, and Anthropological Analysis of Prehistoric Human Bones from the Balkans and Southwestern Carpathian Basin. Documenta Praehistorica 48, 224-251. https://do…
Jovanović et al. 2024	Jovanović, Jelena, Blagojević, Tamara, Marković, Jelena, de Becdelièvre, Camille, Balj, Lidija, Stefanović, Sofija (2024) Farmers from southwestern Carpathian Basin: Neolithic lifeways in the light of new radiocarbon and stable isotope evidence from the sites of Golokut Vizić, Donja Branjevina, and Bezdan-Bački Monoštor in northern Serbia, Journal of Archaeological Science: Reports 58, 104740, ht…
Lightfoot et al. 2011	Lightfoot, Emma, Boneva, B., Miracle, P.T., Šlaus, M., O’Connell, T.C. (2011) Exploring the Mesolithic and Neolithic Transition in Croatia through Isotopic Investigations. Antiquity 85 (327), 73–86. https://doi.org/10.1017/S0003598X00067442.
Nehlich et al. 2010	Nehlich O, Borić D, Stefanović S, Richards MP (2010) Sulphur isotope evidence for freshwater fish consumption: a case study from the Danube Gorges, SE Europe. Journal of Archaeological Science, 37(5): 1131-1139. https://doi.org/10.1016/j.jas.2009.12.013.
Tasić et al. 2015	Tasić N, Marić M, Ramsey CB, Kromer B, Barclay A, Bayliss A, Beavan N, Gaydarska B, Whittle A (2015) Vinča - Belo brdo, Serbia: The times of tell. Germania, 1-76, Heidelberg Research Data Repository, University of Heidelberg.
Whittle et al. 2002	Whittle A, Bartosiewicz L, Borić D, Pettitt P, Richards M (2002) In the beginning: new radiocarbon dates for the early Neolithic in northern Serbia and south-east Hungary. Antaeus, 25: 63-117.
Whittle et al. 2013	Whittle A, Bentley RA, Cramp L, Domboroczki L, Hamilton J, Hedges R, et al. (2013) Hungary. In: Bickle P, Whittle A (eds). The first farmers of central Europe: Diversity in LBK lifeways. Oakville, CT: Oxbow Books and the David Brown Book Company, pp. 49–100.
Živaljević et al. 2021	Živaljević, Ivana, Dimitrijević, Vesna, Jovanović, Jelena, Blagojević, Tamara, Pendić, Jugoslav, Putica, Anđelka, Uzelac, Viktorija, Bulatović, Jelena, Spasić, Miloš, Jončić, Nenad, Penezić, Kristina, Anđelić, Dragan, Bajčeta, Milica, Stefanović, Sofija (2021) Revealing the “hidden” Pannonian and Central Balkan Mesolithic: new radiocarbon evidence from Serbia, Quaternary International 574, 52-67,…
