# Supplementary material for: Cultural diversity shaped neolithic subsistence in the Carpathian Basin
Source: Sci Rep. 2025 Feb 4;15:4281. doi: 10.1038/s41598-025-88541-z (PMC11794553; doi:10.1038/s41598-025-88541-z)
Supplement: Supplementary file 3 — Supplementary Material 3 [file 41598_2025_88541_MOESM3_ESM.xlsx]

## Sheet: TabS2_Statistical_tests
test type →	one way ANOVA test				Kruskal-Wallis test
tested issue ↓	Df	F value	p-value	significant?	Df	chi-squared	p-value	significant?
changes in fauna δ13C over time	3	18.52	1.92e-11	yes***	3	54.44	2.413e-11	yes***
changes in fauna δ15N over time	3	11.78	1.77e-07	yes***	3	35.08	1.172e-07	yes***
changes in cervidae δ13C over time	3	3.745	0.0173	yes*	3	52.44	2.413e-11	yes***
changes in cervidae δ15N over time	3	2.058	0.119	no	3	5.03	0.1696	no
differences in fauna δ13C between main regions	2	1.799	0.166	no	2	3.66	0.1608	no
differences in fauna δ15N between main regions	2	14.94	4.85e-07	yes***	2	27.98	8.395e-07	yes***
differences in fauna δ13C between North and South	2	9.809	6.55e-05	yes***	2	20.5	3.545e-05	yes***
differences in fauna δ15N between North and South	2	5.963	0.00275	yes**	2	10.61	0.004965	yes***
changes in human δ13C over time	3	31.46	<2e-16	yes***	3	90.525	< 2.2e-16	yes***
changes in human δ15N over time	3	8.228	2.09e-05	yes***	3	35.17	1.122e-07	yes***
differences in human δ13C between cultural groups	16	10.24	<2e-16	yes***	16	173.94	< 2.2e-16	yes***
differences in human δ15N between cultural groups	16	9.176	<2e-16	yes***	16	181.05	< 2.2e-16	yes***
differences in human δ13C between main regions	2	3.195	0.0414	yes*	2	6.4638	0.03948	yes*
differences in human δ15N between main regions	2	38.92	<2e-16	yes***	2	84.776	< 2.2e-16	yes***
differences in human δ13C between North and South	2	3.259	0.0389	yes*	2	11.169	0.003756	yes**
differences in human δ15N between North and South	2	15.93	1.59e-07	yes***	2	26.905	1.438e-06	yes***
differences in herbivore δ13C between 9 clusters	8	5.196	3.63e-06	yes***	8	41.07	2.023e-06	yes***
differences in herbivore δ15N between 9 clusters	8	7.92	7.53e-10	yes***	8	51.7	1.923e-08	yes***
differences in human δ13C between 9 clusters	8	3.797	0.000216	yes***	8	34.75	2.965e-05	yes***
differences in human δ15N between 9 clusters	8	9.774	4.85e-13	yes***	8	100.11	< 2.2e-16	yes***
Chi-square test	Df	X-squared	p-value	significant?
environmental clusters over main regions (9 clusters)	8	56.047	2.762e-09	yes***
Signif. codes: 0 ‘***’ 0.001 ‘**’ 0.01 ‘*’ 0.05 or 0.1 or 1 ‘no’
Depaermentier MLC, Kempf M, Bánffy E, Alt KW, Cultural diversity shaped Neolithic subsistence in the Carpathian Basin.
Table S2 | Results of the statistical tests. Using the on-way ANOVA test, the Kruskal-Walli test, and the Chi-square test.
