# Supplementary material for: Cultural diversity shaped neolithic subsistence in the Carpathian Basin
Source: Sci Rep. 2025 Feb 4;15:4281. doi: 10.1038/s41598-025-88541-z (PMC11794553; doi:10.1038/s41598-025-88541-z)
Supplement: Supplementary file 4 — Supplementary Material 4 [file 41598_2025_88541_MOESM4_ESM.xlsx]

## Sheet: TabS3_Offsets
Site ID	Latitude	Longitude	Region	Period	Culture	Chronology (BC)	n humans	n fauna	human δ13C mean	human δ13C SD	Fauna δ13C mean	fauna δ13C SD	offset δ13C	human δ15N mean	human δ15N SD	fauna δ15N mean	fauna δ15N SD	offset δ15N
ABO	47.19	20	Alföld	MN	Szakálhát	4900-4800	12	6	-19.84	0.568379	-19.9267	0.819406	0.0866667	10.2425	0.968486	8.16	1.02888	2.0825
ALE	46.2041	18.7225	Transdanubia	MN	Sopot	5000-4800	23	10	-20.4635	0.35721	-21.0467	0.855397	0.583159	9.38805	0.598113	7.07145	0.582695	2.3166
ALS	46.2041	18.7225	Transdanubia	MN	TLBK	5500-5000	15	2	-20.09	0.200749	-20.4467	0.789092	0.356667	9.51667	0.35473	6.4	1.03854	3.11667
BAB	46.806	17.779	Transdanubia	MN	TLBK	5500-5000	35	110	-19.8089	0.273031	-20.0656	0.827419	0.256779	9.51857	0.448213	7.15991	0.974972	2.35866
BAL	46.2049	18.7004	Transdanubia	LN	Lengyel	4900-4400	153	53	-19.801	0.582676	-20.0892	0.716171	0.288211	10.2217	0.601577	7.03304	1.73013	3.18862
BAM with fish	46.2055	18.705	Transdanubia	EN	Starčevo	6000-5500	36	116	-20.4511	1.75444	-21.077	2.25438	0.625848	9.89421	0.731611	6.83164	1.36157	3.06257
BAM without fish	46.2055	18.705	Transdanubia	EN	Starčevo	6000-5500	36	100	-20.4511	1.75444	-20.7646	1.98364	0.313443	9.89421	0.731611	6.5069	1.05486	3.38731
BENA	47.23	21.53	Alföld	EN	Körös	6000-5500	3	2	-20.43	0.302655	-20.93	0.59397	0.5	9.51	0.667757	8.65	1.00409	0.86
BOVO	46.7426	18.9609	Transdanubia	MN	TLBK	5500-5000	5	11	-19.65	0.35609	-19.3345	0.602036	-0.315455	9.602	0.717753	7.24909	0.996709	2.35291
BUD	47.4319	19.0259	Transdanubia	MN	TLBK	5500-5000	13	8	-19.8529	0.344571	-20.5098	0.356363	0.656908	9.82385	0.596392	7.5455	1.12021	2.27835
CSAT	47.5106	18.6169	Transdanubia	LN	Lengyel	4900-4400	23	2	-20.977	0.460123	-21.2471	0.160703	0.270176	10.76	0.591639	5.77081	0.292456	4.98919
DETE	47.5249	21.5861	Alföld	MN	ALBK	5500-5000	7	2	-19.9286	0.29277	-20.3	0.707107	0.371429	10.0143	0.51455	9.45	0.0707107	0.564286
FEB	47.0194	17.9624	Transdanubia	LN	Lengyel	4900-4400	5	4	-19.772	0.402455	-20.571	0.199081	0.799049	9.996	0.886301	6.6706	1.33423	3.3254
FUS	47.7495	20.4151	Alföld	MN	ALBK	5500-5000	9	17	-19.9	0.304138	-20.2353	0.493636	0.335294	10.6444	0.497773	7.11765	1.02788	3.5268
GAEL	48.41	21.17	Alföld	MN	ALBK	5500-5000	11	9	-19.9136	0.195922	-20.73	0.49257	0.816364	9.69545	0.294087	7.68	1.43756	2.01545
HARG	46.6961	19.0328	Transdanubia	MN	TLBK	5500-5000	6	8	-20.1617	0.381964	-21.9088	4.05329	1.74708	9.91667	1.02713	7.26875	1.08614	2.64792
KLI	45.4609	18.8171	North Balkan	EN	Starčevo	6000-5500	2	4	-20.8	0.282843	-20.4	0.294392	-0.4	10.25	0.212132	6.4	1.30894	3.85
KON	47.6387	17.3645	Transdanubia	MN	TLBK	5500-5000	2	7	-21.285	0.473762	-20.5486	0.664516	-0.736429	10.105	0.940452	6.42143	1.72032	3.68357
LGCS	46.0074	18.6241	Transdanubia	EN	Starčevo	6000-5500	5	22	-20.6181	0.470643	-20.5047	0.699559	-0.113397	9.79905	1.80942	6.68362	0.978053	3.11543
MAPA	46.2676	20.3442	Alföld	EN	Körös	6000-5500	3	6	-20.2775	0.590038	-20.7912	1.033	0.513679	10.2483	0.630964	6.90064	1.25158	3.34763
MECE	47.8	20.69	Alföld	MN	ALBK	5500-5000	14	6	-19.6807	0.666362	-20.4067	0.631274	0.725952	11.3464	0.990677	8.43	1.46015	2.91643
MEKO	48.14	21.26	Alföld	MN	ALBK	5500-5000	6	3	-20.12	0.300799	-22.2967	1.55635	2.17667	11.08	0.608572	7.37667	3.0852	3.70333
MORT	46.2143	18.651	Transdanubia	LN	Lengyel	4900-4400	19	6	-20.3758	0.42823	-20.33	0.315617	-0.0457733	10.2579	0.578336	6.78744	1.91386	3.47045
POFE	47.8531	21.1467	Alföld	MN	ALBK	5500-5000	36	23	-19.9167	0.286356	-19.9	0.520489	-0.0166667	10.3056	0.605189	8.54348	1.15003	1.76208
POPI	47.8639	21.1308	Alföld	MN	ALBK	5500-5000	7	6	-19.7746	0.254042	-20.45	0.805084	0.675376	10.6694	0.899734	7.43333	0.98366	3.23609
SZEH	46.0258	18.3227	Transdanubia	MN	TLBK	5500-5000	5	14	-20.532	0.200549	-20.5	0.674674	-0.032	9.976	0.252943	8.68643	0.650735	1.28957
SzS	47.1345	20.2124	Alföld	EN	Körös	6000-5500	3	8	-20.5333	0.305505	-20.5	0.440779	-0.0333333	11	0.6	6.4	0.392792	4.6
TID	47.5785	20.7624	Alföld	EN	Körös	6000-5500	4	4	-22.5275	0.261709	-20.6875	0.33639	-1.84	12.815	0.295917	6.955	2.0265	5.86
TIDO	47.56	20.72	Alföld	MN	Szakálhát	4900-4800	2	4	-20.06	0.0848528	-20.6875	0.33639	0.6275	10.56	0.59397	6.955	2.0265	3.605
TISO	48.0063	21.171	Alföld	MN	ALBK	5500-5000	16	6	-20.3881	0.195626	-20.7454	0.537486	0.357293	10.0425	0.758098	7.6309	1.07911	2.4116
VEGI	45.9953	18.5116	Transdanubia	MN	Vinča	5300-5000	17	9	-20.1906	0.204098	-20.3402	0.852332	0.149646	9.52941	0.665512	7.55123	1.43579	1.97818
VEJ	47.1026	17.913	Transdanubia	LN	Lengyel	4900-4400	6	9	-19.8333	0.258354	-20.657	1.31948	0.82371	8.88833	0.430693	7.08211	1.43147	1.80623
VES	46.9234	21.2469	Alföld	Chalcolithic	Tiszapolgár	4500-4000	6	8	-20.3	0.366005	-20.3038	0.408724	0.00375	11.4667	0.680931	7.67	1.45928	3.79667
VUKG	45.3462	19.0084	North Balkan	EN	Starčevo	6000-5500	4	2	-20.3539	0.342125	-20.9529	0.19682	0.599007	9.82307	0.291442	7.02917	0.574591	2.7939
Depaermentier MLC, Kempf M, Bánffy E, Alt KW. Cultural diversity shaped Neolithic subsistence in the Carpathian Basin.
Table S3 | Offset data by site. Summary by site of the mean values for human and animal δ13C and δ15N values and corresponding offsets in δ13C and δ15N values between humans and fauna. This includes only sites where the sample size was at a minimum n=2 for humans and/or animals.
