# Supplementary material for: Cultural diversity shaped neolithic subsistence in the Carpathian Basin
Source: Sci Rep. 2025 Feb 4;15:4281. doi: 10.1038/s41598-025-88541-z (PMC11794553; doi:10.1038/s41598-025-88541-z)
Supplement: Supplementary file 5 — Supplementary Material 5 [file 41598_2025_88541_MOESM5_ESM.xlsx]

## Sheet: Sheet1
Latitude	Longitude	Site ID	Env. clusters	Main region	Subregion	Dominant soils	Skeletal soil	Sand soil	Lithomor-phic soil	Brown Forest soil	Chernozem	Salt-affected soil	Meadow soil	Peat soil	Alluvial soil
47.1887	20.0048	ABO	I	Alföld	North-East	Chernozem	0	27.63	0	0	53.8	5.36	13.22	0	0
47.6922	19.9779	ADMA	I	Alföld	North-East	Meadow soil	1.88	0	0	0	31.43	13.29	51.17	0	2.23
46.2041	18.7225	ALE	D	Transdanubia	South-West	Meadow soil	16.22	0	0.69	7.85	0	0.23	74.47	0	0.54
48.103	20.6726	APBE	B	Transdanubia	North-West	Brown forest soil	0	0.39	48.38	47.63	0.18	0	3.42	0	0
46.806	17.779	BAB	C	Transdanubia	North-West	Meadow soil and others	24.2	0.69	10.76	6.03	13.96	0	39.82	0	4.54
46.8284	17.8355	BAK	C	Transdanubia	North-West	Meadow soil and others	24.12	0.08	11.8	13.26	14.11	0	36.14	0.36	0.12
46.2049	18.7004	BAL	D	Transdanubia	South-West	Meadow soil	21.32	0	1.93	20.23	0.2	0.13	56.11	0.08	0
46.2055	18.705	BAM	D	Transdanubia	South-West	Meadow soil	20.3	0	1.52	17.41	0.2	0.23	60.24	0.11	0
47.2036	21.5299	BEM	A	Alföld	North-East	Meadow soil	0	0	0	0	13.66	33.85	52.29	0	0.19
47.23	21.53	BENA	A	Alföld	North-East	Meadow soil, salt-affected soils, Chernozem	0	0	0	0	27.11	25.54	47.15	0	0.19
46.7752	21.0486	BEP	E	Alföld	South-East	Meadow soil	0	11.71	0	0	18.24	15.23	54.82	0	0
47.5034	18.6515	BICS	H	Transdanubia	North-West	Chernozem	10.26	0.07	2.39	21.71	58.06	0.34	5.63	0	1.54
46.7426	18.9609	BOVO	G	Transdanubia	South-West	Meadow soil and others	3.82	19.79	0	1.16	18.96	0.5	32.99	9	13.78
47.4319	19.0259	BUD	D	Transdanubia	North-West	Chernozem	5.67	9.74	11.11	4.44	47.4	0.19	13.07	5.21	3.18
47.1716	19.7978	CEG	I	Alföld	North-East	Meadow soil and others	0.39	30.16	0	0	21.25	1.97	46.22	0	0
47.1988	19.789	CGIP	I	Alföld	North-East	Meadow soil and Chernozem	0.74	13.2	0	0	42.25	1.73	41.93	0.14	0
47.5106	18.6169	CSAT	H	Transdanubia	North-West	Brown forest soil	8.6	2	5.28	32.17	44.08	0.34	6.74	0	0.79
46.21	20.23	DES	I	Alföld	South-East	Meadow soil and others	0.26	0	0	0	16.11	5.98	34.62	8.09	34.94
47.5249	21.5861	DETE	A	Alföld	North-East	Chernozem	0	7.7	0	4.48	68.04	2.31	17.47	0	0
47.47	21.5	EBSA	A	Alföld	North-East	Chernozem	0	0	0	0	91.88	8.12	0	0	0
47.48	21.5	EBVO	A	Alföld	North-East	Chernozem	0	0	0	0	92.69	7.07	0.24	0	0
47.0194	17.9624	FEB	H	Transdanubia	North-West	Brown forest soil	9.75	1.06	26.81	57.09	2.51	0	2.31	0.48	0
47.7495	20.4151	FUS	I	Alföld	North-East	Meadow soil and Chernozem	0	0	0	0	36.91	1.75	47.86	0	13.47
48.41	21.17	GAEL	B	Alföld	North-East	Brown forest soil	1.35	0	0	45.56	7.66	0	23.17	4.91	17.35
47.6719	21.5127	GHP_HF	A	Alföld	North-East	Chernozem	0	5.93	0	4.41	82.25	3.29	4.13	0	0
46.3707	20.4258	GHP_HG	E	Alföld	South-East	Meadow soil	0	0	0	0	0.53	15.21	75.76	0	8.5
47.4934	20.5141	GHP_KG	I	Alföld	North-East	Meadow soil	0.23	0.23	0	0	4.9	22.54	62.11	0	10
47.0215	21.5429	GHP_MH	A	Alföld	South-East	Meadow soil	0	0	0	0	10.51	3.16	84.53	0.83	0.97
47.8715	21.1569	GHP_PC	F	Alföld	North-East	Alluvial and salt-affected soils	0	0	0	0.78	3.74	63.93	2.25	0	29.29
47.8215	21.0915	GHP_TB	F	Alföld	North-East	Alluvial and salt-affected soils	0.1	0	0	0.33	1.21	32.58	2.84	0	62.95
46.9234	21.2469	GHP_VB	E	Alföld	South-East	Meadow soil	0	0	0	0	0	17.05	82.94	0	0.01
46.937	21.218	GHP_VM	E	Alföld	South-East	Meadow soil	0	0	0	0	0	17.04	82.78	0	0.17
47.85	21.43	HAJE	F	Alföld	North-East	Chernozem	0	1.39	0	0	64.51	28.74	5.36	0	0
46.6961	19.0328	HARG	G	Transdanubia	South-West	Meadow soil and Chernozem	0	0.57	0	0	44	0.8	39.41	6.84	8.37
47.8698	21.0114	HELI	F	Alföld	North-East	Meadow soil and others	0	0	0	1.48	19.48	16.33	36.95	0	25.76
46.7099	17.2393	KEFP	C	Transdanubia	North-West	Meadow soil	1.06	0.64	0	4.61	0	0	80.09	13.37	0.23
46.42	20.33	KOKE	E	Alföld	South-East	Meadow soil	0	0.17	0	0	7.5	10.62	64.75	0	16.96
47.7428	20.2402	KOKI	I	Alföld	North-East	Meadow soil and Chernozem	1.82	15.47	0	4.26	41.33	2.07	33.16	0	1.89
47.6387	17.3645	KON	E	Transdanubia	North-West	Meadow soil	0.15	2.49	0	0	0.66	0.34	75.62	6.74	14
46.0074	18.6241	LGCS	D	Transdanubia	South-West	Chernozem	10.22	0	0.65	9.46	50.41	2.4	24.8	0.43	1.63
45.996	18.581	M6_116	D	Transdanubia	South-West	Meadow soil and Chernozem	15.61	0.21	0.58	14.12	41.85	1.64	25.7	0.29	0
46.2676	20.3442	MAPA	I	Alföld	South-East	Meadow soil	0.5	0	0	0	4.35	1.59	75.91	0	17.65
47.8	20.69	MECE	I	Alföld	North-East	Meadow soil	0	0	0	0	1.45	18.4	75.32	0	4.83
48.14	21.26	MEKO	F	Alföld	North-East	Meadow soil	5.01	0	0.25	0.13	17.35	10.6	63.52	2.8	0.35
47.8075	20.5699	MEMO	I	Alföld	North-East	Meadow soil and Chernozem	0	4.39	0	0	44.09	0	44.02	3.85	3.65
46.2143	18.651	MORT	C	Transdanubia	South-West	Brown forest soil	27.3	0	5.7	49.08	1.13	0	15.65	1.14	0
47.2732	20.4519	NG	I	Alföld	North-East	Meadow soil	0	6.77	0	0	1.58	12.66	59.96	0	19.03
47.8531	21.1467	POFE	F	Alföld	North-East	Alluvial and salt-affected soils	0	0	0	0.78	3.74	62.1	5.89	0	27.49
47.8639	21.1308	POPI	F	Alföld	North-East	Alluvial and salt-affected soils	0	0	0	0.78	3.73	40.63	2.3	0	52.56
47.45	20.51	PULE	I	Alföld	North-East	Meadow soil	0	5.82	0	0	19.65	9.09	54.53	0	10.91
45.9987	18.4531	SEKU	H	Transdanubia	South-West	Brown forest soil	24.22	0	0.12	31.64	9.86	0	31.98	0.73	1.45
46.0258	18.3227	SZEH	H	Transdanubia	South-West	Brown forest soil	8.91	0.52	0	69.06	4.8	0	15.94	0.77	0
47.1345	20.2124	SzS	I	Alföld	North-East	Meadow soil and others	0.33	10.22	0	0	23.59	4.28	40.33	0.54	20.71
47.45	20.46	TIBO	I	Alföld	North-East	Meadow soil and others	0.29	5.13	0	0	24.31	22.87	35.58	0	11.83
47.5785	20.7624	TID	I	Alföld	North-East	Chernozem	0	1.8	0	0	55.79	23.4	16.02	0	2.99
47.56	20.72	TIDO	I	Alföld	North-East	Meadow soil and Chernozem	0	1.59	0	0	30.29	21.42	34.72	0	11.98
48.0063	21.171	TISO	F	Alföld	North-East	Meadow soil and others	1.23	0.13	0	7.09	5.58	8.64	32.69	0	44.64
46.9653	20.2525	TITE	I	Alföld	South-East	Meadow soil and Chernozem	0.3	17.11	0	0	35.94	11.17	30.76	0	4.72
47.5249	21.5861	TOPE	A	Alföld	North-East	Chernozem	0	7.68	0	4.47	68.07	2.31	17.47	0	0
47.2134	20.3181	TOSM	I	Alföld	North-East	Meadow soil and others	1.66	3.54	0	0	3.05	19.64	47.1	0	25.01
45.9953	18.5116	VEGI	H	Transdanubia	South-West	Brown forest soil	28.93	0.21	0.73	32.68	21.85	0	15.02	0	0.57
47.1026	17.913	VEJ	H	Transdanubia	North-West	Brown forest soil	0.06	0	40.45	59.49	0	0	0	0	0
Depaermentier MLC, Kempf M, Bánffy E, Alt KW. Cultural diversity shaped Neolithic subsistence in the Carpathian Basin.
Table S4|Environmental clusters and soil settings by site. Information, for each site, about the affiliation to statistically determined environmental clusters, as well as about dominant soils and the percentage of each main soil type within the catchment area.
