# Supplementary material for: Cultural diversity shaped neolithic subsistence in the Carpathian Basin
Source: Sci Rep. 2025 Feb 4;15:4281. doi: 10.1038/s41598-025-88541-z (PMC11794553; doi:10.1038/s41598-025-88541-z)
Supplement: Supplementary file 6 — Supplementary Material 6 [file 41598_2025_88541_MOESM6_ESM.xlsx]

## Sheet: Sheet1
Condition	Description	Formula for Vi
Ti > QT[3] and Pi > QP[3]	Both temperature and precipitation are in the upper quartile	Vi = (Ti + Pi) / 2
Ti > QT[3] and Pi < QP[1]	Temperature is in the upper quartile, precipitation is in the lower quartile	Vi = (Ti × 2 + Pi) × (-2)
Ti < QT[1] and Pi < QP[1]	Both temperature and precipitation are in the lower quartile	Vi = (Ti + Pi) × (-1)
Ti < QT[1] and Pi > QP[3]	Temperature is in the lower quartile, precipitation is in the upper quartile	Vi = (Ti + Pi × 2) × 2
Ti > QT[3] and QP[1] ≤ Pi ≤ QP[3]	Temperature is in the upper quartile, precipitation is in the middle quartiles	Vi = (Ti + Pi) × (-1)
Ti < QT[1] and QP[1] ≤ Pi ≤ QP[3]	Temperature is in the lower quartile, precipitation is in the middle quartiles	Vi = (Ti + Pi) × 1.5
QT[1] ≤ Ti ≤ QT[3] and Pi > QP[3]	Temperature is in the middle quartiles, precipitation is in the upper quartile	Vi = Ti + Pi
QT[1] ≤ Ti ≤ QT[3] and Pi < QP[1]	Temperature is in the middle quartiles, precipitation is in the lower quartile	Vi = (Ti + Pi) × (-1.5)
QT[1] ≤ Ti ≤ QT[3] and QP[1] ≤ Pi ≤ QP[3]	Both temperature and precipitation are in the middle quartiles	Vi = (Ti + Pi) / 2
Otherwise	Any other case	Vi = NA
Depaermentier MLC, Kempf M, Bánffy E, Alt KW. Cultural diversity shaped Neolithic subsistence in the Carpathian Basin.
Table S5 | CON statements (V) for precipitation (P) and temperature (T) dependent on quartiles of the data range (QP and QT) for each season.
