# Supplementary material for: Cultural diversity shaped neolithic subsistence in the Carpathian Basin
Source: Sci Rep. 2025 Feb 4;15:4281. doi: 10.1038/s41598-025-88541-z (PMC11794553; doi:10.1038/s41598-025-88541-z)
Supplement: Supplementary file 7 — Supplementary Material 7 [file 41598_2025_88541_MOESM7_ESM.xlsx]

## Sheet: Sheet1
Condition	Description	Formula for Vi
ACC > QA[3] and CON > QC[3]	Both ACC and CON in the upper quartile	Vi = (ACC \× 3 + CON)
ACC > QA[3] and CON < QC[1]	ACC in upper quartile, CON in lower quartile	Vi = (ACC × 2 - CON)
ACC < QA[1] and CON < QC[1]	Both ACC and CON in the lower quartile	Vi = (CON × -1.5 + ACC)
ACC < QA[1] and CON > QC[3]	ACC in lower quartile, CON in upper quartile	Vi = (CON + ACC)
ACC > QA[3] and QC[1] ≤ CON ≤ QC[3]	ACC in upper quartile, CON in middle quartiles	Vi = (ACC × 0.5 + CON × 0.5)
ACC < QA[1] and QC[1] ≤ CON ≤ QC[3]	ACC in lower quartile, CON in middle quartiles	Vi = (CON × 0.25 + ACC × 0.25)
QA[1] ≤ ACC ≤ QA[3] and CON > QC[3]	ACC in middle quartiles, CON in upper quartile	Vi = (ACC × 2 + CON)
QA[1] ≤ ACC ≤ QA[3] and CON < QC[1]	ACC in middle quartiles, CON in lower quartile	Vi = (CON × -1 + ACC × 2)
QA[1] ≤ ACC ≤ QA[3] and QC[1] ≤ CON ≤ QC[3]	Both ACC and CON in middle quartiles	Vi = mean(ACC + CON)
Otherwise	Any other case	Vi = NA
Depaermentier MLC, Kempf M, Bánffy E, Alt KW. Cultural diversity shaped Neolithic subsistence in the Carpathian Basin.
Table S6 | wCON statements (V) for flow accumulation (ACC) and the climatic conditional model output (CON) dependent on quartiles of the data range (QA and QC) for each month.
